# Supplementary material for: Generation of LexA enhancer-trap lines in Drosophila by an international scholastic network
Source: G3 (Bethesda). 2023 Jun 6;13(9):jkad124. doi: 10.1093/g3journal/jkad124 (PMC10468311; doi:10.1093/g3journal/jkad124)
Supplement: jkad124_Supplementary_Data [file jkad124_supplementary_data.zip › Table_S1_G3-2023-404154.xlsx]

## Sheet: Table 1
Name	Insertion Site	Direction	Nearest Gene Name	Gene Symbol	CG#	FBgn#	Seq 5'	Seq 3'	Ins. Site Sequence	Expression	Ins Rel. to Gene	#P +/- 1kb	#lexA +/- 1kb	Notes
SX4S24-14A	X:1,831,202	3'->5'	prage	prage	CG42666	FBgn0283741	GTCTCCCCAAAAGACCCGTTTCTTTCGGTGTAAGACTTTTGGCGCTCTCTTCTCGCCGCTCTCTTTTCGCAGCGACGTCGACGTCGTTCGTTTGAATTCCGTTTCATTCATTTTCATTCGACGATTCGCCGTCGCCGCACACGCAGAGCATTCGCTGCGCGCTCCGCCGACAAAAAAACCAAAAATTAAATCAAACTGTTTTCCCACGACGCGAGTTTTCCGCGGCGGTTCTTGGCCGATTTGACTTTTTGGATTTTCACCCGTCTAACTGAGCTTTTCCGTTCAAGAGTTCGAGGCTTTCTTGCGTTCCTGGCCACCGATGCAAATCAATTACGCCAGATTTGCAGTGCAAAACAATGGCGTTATTTGTGCAACAACAATTACTAACACAACGGCAGC…	GGGGAGACATTCGAAATTCGCTCAATAAGACAGCGAAATTCTCTCTACTCACTTTCACGCTCTCTACTGCACTTCAGTTCGTGAATCACTCACACAGTATCAGTCTCAAGTATTTTAATGAATGTGATTCCAAACTGAAAGCATCATAAAATATTTCCGACAATTTTAAATTCAAAATAAACATGTTTTCTATATATGCTGGAAAATATTACTCATTCGCCCTGTTGGTTTAAAACTTGATTTCTATATATGACGCTATTGAAGTCATGACAATACACATAATGTTTTGTCAAGTGTAGAAAGGGGAGCAATCTCCCATTCTCTCTCACAAGAAAAGCACGCGGTCGCGATCGCACAGTGGGT	GGGGAGAC	VNC, CNS,	Promoter of parange-RB	5	0
SX4LMU891	X:10,086,582	3'->5'	RhoU	RhoU	CG34104	FBgn0083940		ACCTAACCCAACGAACGATACGATCGCCGATCGCGAAAACAAGATACTGAAGTGTGACCGCGTTGGCTGGGTCGAAATATACCACACTGCTAACGAAAATGTGCTAAAAAACACCACGTCAGATGTGCGCACCCGG	ACCTAACC		5'UTR of RhoU-RA	8	0
SX4S22-9B	X:10,744,521	5'->3'	stuxnet & rasberry	stx & ras	CG32676 & CG1799	FBgn0052676 & FBgn0003204	CCACAAACTAACTGACTGATAGACCAAAAATCGATTAGCGGACTCTCTTCCTCTTCAACATCTTCGGCATTCGTGTGTGCGTTGCTTTGCGTTACGTTACGGTTACCGTTACGTCGCCCGCGCGTGTGTGTTGGTGTGTGAGCAAGGTGTGGTGTGTATAGAAAATCGATTGGCAATTTGAACCGAAGAGCGCTATCGTCGCCGCAGTCGCCGCGTGTGTGCCGTTACGCGATTTTCAACAGCAGCCGCGCAGTAATATTGCTTTTATTTTTTTGCCTGTGAGTCCTCCTAAGTGAGTGCGAAAGAGAGAGAGCGAGAGTGAGCTCTCTAAAACCTCTGCAGAAAATAAAAAGGAAAAGAAAAACACCGG		ACTGCGCG	CNS, VNC, RG, CC, eye disc, Photoreceptors	5'UTR of ras & stux & 1st Exon lncRNA:CR44766	45	0
SX4S29-20	X:11,807,476	3'->5'	Heat shock protein 70 cognate 3	Hsc70-3	CG4147	FBgn0001218		CATTATTCGCTGCATGAGTTAGCTTTGCGAGTGCGAAGCGAGAGCGAGAGTTGGCCTCCAGTGGGCGGAACAGCTACGCCTGCGACACGTCAGTGCTAGAGATGGAACACCTTAAGATAGTTATCGATTAAAATTATATTGAATAAAATGAATATATATAAAAGAAGTTAAATCTTAAAAAACTATTATTAAAATGATTGTAAACCGTATAGCAGAAATAGTTGCAATCATATAATCCTGTAATATATTATTTTTATTTTTAATTATATCTTCTTAATACCATATTATTAATTAGACATTTTAGTCTAACGAAATATTTATTCGACTTATTCGATTGCCAGATGTGTATCGATGTTTCTAGAAAACTAAACTCATCGACACGTCAGTGGTAGGTGAGAG…	N/A	CNS, VNC, IPC, Fat body, PV, Midgut, caeca, hindgut	Promoter of Hsc70-3-RB	7	0
SX4S29-19A	X:13,762,663	5'->3'	retinal degeneration B	rdgB	CG11111	FBgn0003218	GCAAAGCCAAGAGAAATGAGCGGAGAGAGCGAGGCGTTCCGAAAATGAGTATCACCGCAAAATCGCCAGACTCATAAAAAGTATACTAGTATATACATAAATACATATGTATGTATGTACATATTTGCAATCTGGATAATTTTTGCTTAGATATTAAAAAACTATTTCTACATTACATATACATACATGTTTTAAGTACATTTTAGAAAAGGACTATTTAAGGACTAATTAAATAACAAAAAAGTTAAAACGCCACCGTTTCTGAAAACGGTCAGTTCAGTTCTCAATTCTCAACTGACGATTCGCGGAAAACCCCTTACTTTATTTGTGCGCAACAAAAGCGCGCGAGAAAGCGTCACTCTCACTCTCTTTGCCTTTCTCTCCTTTTGCGGGGACACT…	GGTTTGCTTTTGCTTGAGCTTCGTTTGCGTTTCGGGGTTCGTTCAAATCAGCGTTCGGCGTTCCGTTCAGTTCATTTCGGTTTGGTTCATCTTACTTCAGTTCGGAATCAAACGCGAGCCGAGTCGCAATCGCAACTTTGCCGCCGCGCAGCGCACGCTGGTTTTTTTTCATGGTGTACGTTTTGATTGCAAAAAGAAATAAGCAAACGCAAGGCAAGCAGCAACAACGCTGAAAACATTTTTCATCTGCGGCCTGGAAAAGCGCCCCGAAAAAAATGAATAGATAAATTGTATTAATCGCCCAATCGAGTCACCATATATCCACTGTATATTTATATTTTGTTGTGCGTTGTTCGTTGTTTTTTTTTCTCCTTTGCCCTTTGGACCTTACTCTTTTGT…	GGCTTTGC	VNC, CNS	Promoter of rdgB-RA	35	0
SX4S21-12B	X:16,063,728	5'->3'	defective proboscis extension response 18	dpr18	CG14948	FBgn0030723		GTCCAAAGTTTTTGCCAACGACAGTTCATTACGGTTTTCAAGGATAAGCGATACCTACGTGCTCGCCGGATAGAGCGCATGTGAATATAACGCACCAAAGTACATCTGCGTATTTCCTACCGTCTTTATAACATAGTTTGAGTAAATTATCTTTTTTTCAGTGTGTACACAAATGTGTTAATAATAAAATCAAGTATAAACTTCTGTATGCCTGGATAAAGTAATATTTTTTTGTACATTTTTTTGTTGTTGTTGTTGCTAACTCAATGTGCCAGTGTATTTTTTTTGTACAAATGTGACTTGTGCCAACAGAGCAAGGGATTTACTAATCGCCGCAATTCCAATCAGGTATCTTGAATGGTAGACAACACAACACATCGCTGCAACATGGTAA	GTCCAAAG		Promoter of dpr18-RA	3	0
SX4S21-4	X:16,270,975	3'->5'	Peroxisomal Multifunctional enzyme type 2 & Katanin 80	Mfe2 & kat2	CG3415 & CG13956	FBgn0030731 & FBgn0040207	GGTTGAACCGATTAAACGATTGCAAAATTATCTCGGCAGCGAATAGTGATGCACTTTGTACCACTGATACTGGGTTAATCTGTGCATATTCGGGCATACCATACCATCATACGGCGAATCTACGAGAACTGTAAGTTAACCCTTGTTTAATGTGTGTGTGTGTGGACCATTTCACGCTGTTCGAATAACTGTGCTGTCGTCACTGTGCAAATGTATCTTGTATCTCGGATTTCGGCGATTTCGGTGCCATCCGAAAAGCACTTGACTATGAACCGTGAACCCCTGGACTTGGACCATATCGCCTGGGTAACGTTCTTCAGCCGAAGAGTCCAGAGTTACACTCACATATGCGAGGGCAGGGCAGATAGCATTATCGCTTGAGATTAAGTACGATAGAAA…	GTTCATCCCATGAAAATGCACTAAAATATACTCTCCGCATTCATACGTTTGTGAGCACTAGAAAGTAGTGCCGTCAAAATGCTGGAAAGTAGTGCATCGCGGACGTAAACCTCGGTTCGGAACTTCGCTAAGCCGTAGCAAAGTCTCCAACCCGTTTTCATTTTCCAGACGATTAAATTTAAAAATGCACAATTATGGAAATTACACTTATCTTCAACATTTCAAATTCAACTATGTCTCTTTATTTAACATAGAAATTCATAAAACAACAATAAATTGAGCTATTAACTAGGAGATTACATATAATATTGCATCTTTATGAATTACATATTGTTTCCTTGCTTATTTAGCAAACTACTAACTTTCATATCTCTGCAATCTCAGGCTTTGGGACGTGCA…	GTTCATCC	VNC, CNS, RG, Midgut	5'UTR of Mfe2-RA & 3rd Intron of kat80	8	0
SX4S11-20	X:17,699,377	5'->3'	CG8188	CG8188	CG8188	FBgn0030863	CCGATAAACTAACATTCTCATTTGAGAGTAGGTGTGTGCGGCTCTGCCCCTCTCGCTCCCACCGCCTCTAGCTGGCTTTGTCTAACCGCCAACGCTTTCGAGACGGGCCAACATTCCAATCCGATCGGATCGGATCGGGTCTAACCTTCAGTCAACTTGTCGCTCGAACCAAATATTGTCGCACAGCAGAGAGTCAGAATCTCGCAGGGACGGCGAATCAGAAATACCCTTTAATGAGTAGTTGGCTGCTCGCACGTGCAAGGATCCATAAATTAAAAAAATATACTTCAGGGTTTGAATATACATTTTTAGGATATTTTTGTGTTTAAGAAACGGACAAACATTAAACATTCATATACATTTTTTAACTTTAAACATTTAATGGTTTTCTTTAAACCT…	TTTATCGGTGTTAGTTTTGCGAGTGTCTCATGATATTTCGCAGAATCGCGGGAATCGAGAAACTCCCCAAAACACAAATAAACTCTTCCGG	TTTATCGG	RG, CNS, VNC, Glia, Midline Glia	3'UTR of CG8188-RD	15	0
SX4	X:19,887,269	5’->3’	amnesiac & Histone gene-specific Epigenetic Repressor in late S phase	amn & Hers	CG11937 or CG32529	FBgn0086782 or FBgn0052529	CTACCACCGCAATGGCGCTCAGTCGCGGTCGCTGTGCGCTGCTGTGCTCTGCCGTAAGCGCTCTTACATTCCGCGCCCGAATTTTTCGTGCTTTTCCCTTGTTTTCCCTGTG	GGTGGTAGTGGTAGCGGAGCTGCGTCGTTCGGCACTCTTCGGCTCTCTCTCTTCGGCTGGCGCTCAGCTGTTCGAATTGGCGGCAGAGCGCCAGTGCTGCGCTACCTTTCGAACCGCTTACAACGCGTCGCCGCAACGCGGACGCTCTAAAAAGTAAAAAAAAAGTGTAAAACAGTAATACGCAGTGCAACGCCACAGCAGCCGGATAAAAACAACAACAAAAACTGCGCATGTAAAGCTGTGTTTATATTACTTGTTTTTTTTTTTACGGGGTCTCGCTGTTTTTGCTTTCGTCGCAAACAACAAAAGGGGCAAAGTTTTCCCCACGGCATTGCTCATACGCCCCGTCTCTTGCAAATTCGCTCACACTCACACGCGCGCCAATACCAGCGCACATTC…	GGTGGTAG		1st Exon of amn & Promoter of Prm	29	0
SX4Pr1	X:19,887,269	3'->5'	amnesiac & Histone gene-specific Epigenetic Repressor in late S phase	Hers & amn	CG11937 or CG32529	FBgn0086782 or FBgn0052529	GGTGGTAGTGGTAGCGGAGCTGCGTCGTTCGGCACTCTTCGGCTCTCTCTCTTCGGCTGGCGCTCAGCTGTTCGAATTGGCGGCAGAGCGCCAGTGCTGCGCTACCTTTCGAACCGCTTACAACGCGTCGCCGCAACGCGGACGCTCTAAAAAGTAAAAAAAAAGTGTAAAACAGTAATACGCAGTGCAACGCCACAGCAGCCGGATAAAAACAACAACAAAAACTGCGCATGTAAAGCTGTGTTTATATTACTTGTTTTTTTTTTTACGGGGTCTCGCTGTTTTTGCTTTCGTCGCAAACAACAAAAGGGGCAAAGTTTTCCCCACGGCATTGCTCATACCCCCCGTCTCTTGCAAATTCGCTCACACTCACACGCGCGCCAATACCAGCGCACATTC…		CTACCACC		Promoter of Prm & 1st Exon of amn	29	0
SX4S21-19	X:21,035,485	5'->3'	Nuclear transport factor-2	Ntf-2	CG1740	FBgn0031145		GTTCCACCCCTAACAAAGAGTGGTGATCTGAGCGCAGTCGGTTGATTTCATTTGGTTTTTTTTTTAATTATTCGTGTCGCCGCGATCGGATCGGATTTCCCATAATCTCTGAGCGTTCCGCCTATCCTTCAAGTGAAATGTCGCTGAATCCGCAGTACGAGGACTTTGGCAAGGGATTTGTGCAGCAGTACTATGCGATATTCGATGACCCGG	GTTCCACC		5'UTR of Ntf-2-RA	11	0
SX4Et21	2L:222,440	3'->5'	kismet	kis	CG3696	FBgn0266557	CTCGCACCTAAACACAAACCCTGGAGCGGGGAGAGAACAACACACGGCGGAATCGCAGGCAAAAAAAGCCAAGGCAATGAAACAAATGTACCACAGAAACTGTTGACGACACATAGAGAACGGCACGAAAGAGCGAAAGAGCGAGGCAGCCAAATGGGGGAAGATGAACGGGGTAATGACGGACGGACGCAGGACAACGGAAAAAAGGGATAAAATAAAATAATAACAGCAGGCCCAACAACAGCGCAAAGCAAAAAGAAGTAAAACCATGAAATTGTTTAATTCGAAAATCTTTTAGAAATGACGCCTAATACCTTATCGGNATGGAGTTCAGCCTCGTTTCCGATGCTTCATTTNTATATGCACCTACGAAGCTAGGCTGTTAGAGCGATAATTGGA…		GGTGCGAG	CNS, VNC, IPC	Promoter of kis-RB	34	0
SX4S24-11A	2L:431,826	3'->5'	expanded	ex	CG4114	FBgn0004583	GATTAAAGTATGTGCGACGCTGGAATGCGACCCGATC		CTTTAATC		5'UTR of ex-RA	21	1
SX4Pr5	2L:1,077,519	5’->3’	Star	S	CG4385	FBgn0003310	CCTTTGCGTCTCTCGTTTCGTGCGTGCGTGAGTGTGTGTGTGCGCGGAGTGTGGTGTGCGTGCGTGTGTGTTGTTTTTGTGTGTTCGTTTAACTAAAGCACAGGTAGAAGGAAAAGCAGCGGAAAAAAGAAAACCATGGGCGAAATATGCATATGAAATTAAGTAAATACAAGGCGACAGCAGCAGAAAACATCCAGTAGCAACGAGAAACAACAACAACAATAACACACGTTAATAACTCAGCTTTGTGCGTCTTTCGTCTGCGCTTCACATAGTATTATTTTTCTCTTGGATTTTCGACACAAAAACACCATGAGTGAGCGAGCGAGAGCGACGATCGTGATCACCGTGTCGTGAATGAATTTTTGTCAGTGTGTGCGAGGCGTGCTCTACGCACAC…	CGCAAAGGTAAAGTGGTAAAGTGTGTGCAAGAAAAGCGACAAGAAACGGAACGGAACCAACGGAACCCGTATATATGCACGCGCTCTTGGATTCAATGGCGATTTCGGTTTAAACTGCACTTGCTGTGTTTGTGCTCGTACATTTCCCAGTTTCCTTTAGATTTTCGGTCCAAGTGTTGCTATTGCTGGCGAATTTTCCTCCTGGCCACCGCGTAGCACTCGCGACGTTACGATTTTTCGACGTTTGATGCGCGGGTGGAGAGCAGACAAGCGTCGGGTTGGAATTGTCGGGACAGAGTGTGACCGCGGCGCCATCGCCGGAATATACCATCCGGCTGCGGGAAATACCCTAGATACCAAACTAATCGCTCATATATACCAAACGGCAGCGAACGGTCA…	CGCAAAGG	CNS, Optic Lobe, VNC, IPC	1st Intron of Star	15	1
SX4S24-7A	2L:1,727,766	5'->3'	Enolase	Eno	CG17654	FBgn0000579	GNCTCTCCCCAGAATTCCCCAGAATAAATCGGCAGACGTTGCGCCGCGTTTCAGAAGCAAATCAGCGTCCNCTAGCTCTCATCTGG	GGAGAGGCCAGCGCAGACGCAGAAACTTCATGCTAGTGGTGGAAGTCCTCAAGAAAACTGAAGCGGTCCAAGACATGGCTTGAATGTGTAAAAGACGGCGGCGAAAGTGCTACCAATTTGTATCTTGATAAAGGAGTAAAAAATATCATTTAAAATATATATTTTAGTTACCTTACATGAAACTATAGCTCTGTTGCAAGCTATATGATAAATTTAATATTCATAAATTTTAAAAGCTCAGCTTAGGCGATGTATTTTTGC	GGAGAGGC		5'UTR of Eno-RA	10	0
SX4S36-2	2L:2,011,558	3'->5'	CG4238	CG4238	CG4238	FBgn0031384	CCCAGGATGCAGCAAAAGCTCATTTTTCCGAAAGGGTTCCTCGTGAAGTTTCGGCTCCTTTCGCGGGACACGAGCGTTTTCTGTGTCACTCGGCTTCGGTTTTCGGAGTGTGGCTTTCGGTATAAAATCAATCGTAAAAGTCCTTAAATGCTCAGTTTTGGTTTAACTTTGAGACGCGCTGGTTTCACATTTCCACACGCCTGGGAAGCCGCCGCGTTTTCCCCCGTTTTTCCTTGGTACAACGGCAGAAACAAATAACACACACAAAAAAAAAAGAAAAGAAAAACAACAAAAACGGAAACAGAAACAGATAAAACCAATAACAAGACCGATATAAATGGCCGAAAAACGCCAAAAGTTATGATTTGTTGTGCTCCATCGCGTTCAGTTCTTGCTCAT…	ATCCTGGGCTCCTCCTTTTCCTCTTCCTCCTTTAAACCCTCGCCAAAATCCAGCAGGTTGTTTTTTGTTTGGCGGGCTTTATTAAAATTACATTATCATTAGGCACGGCACCATGTGCTTAATTAGCTTATTTCATTATTTCTAAGCAACCAATTCAAAGGGCTTAGATGAACCAACTTACTATATTCCAAAACATCACTTTTTCCCCTAATTAAATTTGAAACATATTTTTTTCTTTTGTTGTAAATATTATAGATTAAGTTTTTTTTCAATTAAGAAAAAAATTTTATTTCCATTAGCAGTTTTATTTACCAATTTAAACAAATATTTTATATGAACAGGAATAATAGAATACGAAAATAGCACGCTGGGTAACGAGGGTTAAATAATTCCAACGCC…	ATCCTGGG		Promoter CG4238-RG	8	0
SX4S4-2	2L:2,222,118	3'->5'	papi	papi	CG7082	FBgn0031401	CGCGAAATCAAGTTCGGCCGCGAGAATTAAGCCATAAAATTTACGACTTTTCGAACGAAAAACGAGACATGAAAATGTGAAAACCAAACAGCAAATGCCTTTCAAATAAAACGCTTCATTGAGCTTAAGCGCTTTTTGCTATCTAAAAATCGAACTTTAAACAAACATTGACAAAAATTCACGATCAAGGTCAGTGGATATGTACTCTATTATGTGTTTTTTTGTGGCTTGTTTACATATGGCCAAAAATAATTGGTACTCGTTTTATCAGTTCGAGATAAAGGCGGTTTGACTCGGAGGAAGTGCATTCATGCTTGGAGCCCAAAGGTTAAACCGG	ATTTCGCCTCTACATTTCAGGCATAACTGAGGAAAACATTTAGAATCAGACGGCCAGCGAATGCGAGAGAGCATCGTCAGCTGTTTTGCGATTGCAATCAATTCTCTCCGTCTCGCTCTCTGTTGTTTACTTTGCCGGTTGATTTGCAAATAGCGAATTGTGAGTTGCAGGAACTGGTAATTAACAGGGGTACTGGCACAAAGACAAATAATGCAAAGCAAACAATGCGTAAATCAACCAGCAGCCATATGTCTGATGAAAAATAGAGAGTCACACACCGAGAGAAAAGCTTTAGTATTAACAACTGCATTCGCAACAAAATCATCATTCTGAATTTAATAAATATTACACGTATTTTTTGAAGCTCTCTTATAATACTAATTCATTTAAAGCATATAC…	ATTTCGCC		1st Intron of papi-RA	16	0
SX4Et47	2L:2,753,221..2,753,295	5'->3'	Phosphoglycerate kinase & Bacchus	Pgk & Bacc	CG3127 & CG9894	FBgn0250906 & FBgn0031453		GACGGACCGCGGCTGAATCCGATTGAATGTGTTTGTGTGCTTCGTTCGGGGGGGATC	GACGGACC	CNS, VNC	Promoter of Pgk-RA	29	1
SX4S8-19	2L:2,911,516..2,911,572	3’->5’	lilliputian	lilli	CG8817	FBgn0041111	CGCCGGCCAAAAGCTGTAGGGAGAGTAAACACAGCTAGCTAATTGATTAATGCCAAGTCATAAATTAATGGTTGAAAACTTAGGTTGAGCCTGCATTATATGCGGATTTATCTCAACTTCTANTCGTTAAATTTAAGCTGAAGGACGTATTAATCAAGAAGTACTTTTAATCGATTCATGAAAAAAGTTACTTAGTTATTGACTTATGGATTATGCTGCACTTTAACCCGCTTTTATTTGTCCTCTGCTCAGTTCCGCAAAAAAAAAATGTTTATCCAAAGCTGTCTATATCTCCGTTTGATATAAATTACCCAAAATAGTCACAGACATTTGTGTCCGTTTTGTGCCAACCCAAACCGGACCGGGCCAAAACCCCATTACCGCCCGCTTCCTGGCCGC…	ACCTCGCGAACCCACTTCGCACCGCAGCCCTATGCCTTACTTCCATTTTAAGCCACCTAAAAGGGAAAAAATACGGCTCATTCATTATTCGCTGCATGAATTAGCTTTGCGTCGCTCTTATGTTCGCTTAGATTATTTGGGTGCAACACCCCTCAAACTAACACAACAGCCGGATGCATCATTTTAGGGGCTCTAAGAGGCCCGCCAGGACCCTATCACTTCCTCACTGTGGCGTTGTACGACATTCTNAATTTTCCTACTTTCATCAACATTTCGTTCAGNGGTACATTGATGGGGGCGCACAGAAGGACATTGCGCTATATGGTTGGATGGAACACCATGATGATGACAATGATAATACTGGGGATGATGATGATTTTGATATNCTAAGGATACATC…	N/A		2nd Intron of lilli-RA	0	0
SX4S11-1	2L:3,023,226	5’->3’	pre-mRNA processing factor 40	Prp40	CG3542	FBgn0031492	GCCCACCCCATCGAGTTATCGAGTCCACACACGAGAACTGTCCACCCGGTAGATTTTCTGTTATCGATTAGCTTCCGCGGAACGATAACAGCGCTTTTTGTTGTGGTTCTTCGCTGTGTGCCTTTCAATTGTTAGAGTTTCCTTGTCGTCGAGGGCGATTAAGGAATACTGCCCAGCGACGATGTGGCGTACATAGAGTAAGAAATAGCTGAAATGTACAACATTTAAGTTAAATGATGCTTACACTATTTTTTGCTACCA		GGGTGGGC		Promoter of Prp40-RA	9	0
SX4Et53	2L:3,037,295	3'->5'	Seryl-tRNA synthetase & CG17260	SerRS & CG17260	CG17259 & CG17260	FBgn0031497 & FBgn0031498	ATCTCAGCCAAAATATGCACTTACCACCATCGCTTTCCAGCACTGCCCAGCTGACCAAAAGCCTAGCCACGTTGTGAAAACGCCGACGAAACGCGAGAGAATCGAAGCTAATACGCGACTGAAACTGAAATAAAGGGTAACTAAAATGGTGCTGGATCTGGATCTGTTTCGCAGCGACAAGGGGGGCAACCCGG		GCTGAGAT	CNS, VNC	Promoter of SerRS-RB and CG17260	4	0
SX4S34-1	2L:3,059,403	5'->3'	Fatty acid synthase 1	FASN1	CG3523	FBgn0283427	GTTCAGCTGGTGGAAAGTTGGTGTAGAAATTGCAAATCAGGTGATGCCGCGCAGTCGGAGCTTTGACTGCGCATATACCGG	AGCTGAACATTCAAACAAAAAACCTAATCGCCCGG	AGCTGAAC		1st intron of FASN-RA	12	0
SX4S2-16	2L:3,426,367..3,426,370	5’->3’	Polypeptide N-Acetylgalactosaminyltransferase 2	Pgant2	CG3254	FBgn0031530	TCCTCTGCCTTCAATTTTTAACAACAAAACTCCAAAGAGCTAAATGCAGACTGATTAACGCCAAATCAAACACAAACACAGGGAAATGCAAATGCCTGCACATTGATTAATGCACATTTAGCTTACACTCAAAATGCGATGTGAACACGTTATTTTATCACTTTTCATATGTAATGGACCATGATTTTTGCCTATTGCTTGCGCTCTCCCACACTTTTCGATTGAATTAAATGCACTTTGCAGTTTTGGAACTTAGCTGAACAATTTGTTCAAGAGGTGTGCCCGAATCTTTATCACCCCACTTTGTTGCACAAAAAGTCAAANTTTGAAGATC		GCAGAGGA		2nd Intron of Pgant2	1	0
SX4Hb14	2L:3,478,437	3'->5'	Thor	Thor	CG8846	FBgn0261560	GCTGGCGGATTACGAAGTGCGGCTCTATTTATACCCCCCCATTCTTACTCTCTCTCGCTCTCTTCTCGCTCTTTCGCCTGCTCTCTCGCCTGATTATTCTGCTTGGTCGGCTGATGTTTTTTGTTTTTATCTGGTGTATTTTCTGCGTAGTTTATGACAAACCGG		CCGCCAGC		5'UTR of Thor-RA	29	1
SX4Lv829	2L:3,632,191	5'->3'	foraging	for	CG10033	FBgn0000721	CTCCAGTGTTTCGAATCCCGATCTTCGGGCAATTCGTCATTCGT	CACTGGAGCATTACTCATTCTCATTTCCAACTGAGCGATCGGCTGAGAGAGCAGAACTGAGACAGATACAGAGACAAGTACAGATAGTGGGGACAGCTGAGCACGTTTTGTTTGTTTGTGGGCGAGAGTGTGTGTGTGTATGTGTGGGGAGAGCGAAAATACCCACATATACAAGTAAAGAGCTGAACAAAAGCAAGTGCTGTGCACTGAGGAAATAAGTTGCGCCAACCATAGAAAATCGTAATTGATTTTTATGATCGGAGACCATACAAACTTGGTAACTAAGTCTTAATAAAGTCATTTGTACCAATATATTAACCTGAGAAAATAAATTTGTCCTATTTTAAATATCGAAATATCTACTAATGTTCGACACATTGACCCATTCAATTTTTTTCT…	CACTGGAG	VNC, CNS, midgut, midgut-hindgut junction	Promoter of for	27	0
SX4S15-9	2L:3,655,279	3'->5'	foraging	for	CG10033	FBgn0000721	TGTTGGACGAAAAGTGAAGAAATTCCAGGGGCGATGTAAATGTTATGGTTCCAGTCGCAGAGAATCGCTCTCTTTTCTTCTTGTTGTTGC		GTCCAACA		2nd Exon of for-RA	5	0
SX4Et30	2L:4,614,505	3'->5'	dumpy	dpy	CG33196	FBgn0053196	CGCTCGCCAAAACAGGTTTCACTTGGCCACAATCACGTGGCCGGCATCGGTTTGTTTTGGTTTTTCGAGTGTTGTTTACAGCCGTGACGTCACTATTTTGACAATTCCAATTGGCGTTACGCTCTCGCGTTTTCTCTCACTCTCCATTGTGGTGAATTTGCCCGGCCTCAAACGAAAGACTTAAGCAACGAACTTGACTTGTGCGAGCTGACGCAACGAATAAGTGTTTGTAGAAAAATAATGGAATTTGCAAAAACGATTATAACTTAAAAAGCGTTAAAAATGTAAAAATTTGTTTAGCAAAAATAAAATTAATTAATTTAAATTAAATCATTGCTTCGAGAATTTCGTTTACACTTTGCCCCACCCAGACGAAAGACACAACAAAAAAGACCAAAA…		GGCGAGCG	CNS, VNC, PV, Midgut, caeca	Promoter of dpy	1	0
SX4Lv674	2L:5,000,367	3'->5'	Reticulon-like1	Rtnl1	CG33113	FBgn0053113	NACNAAACTACAATTAATTTCAGATGCGCTCAGCTCGTCGCAGGGCGAAGCGAATACACACATGCCCACACGAACACAAGCGCACACACACACACGCTGAAATTACACACGCAGGTACCCAACGCAGAGAACAGCTGCGAGCAATGAAATAGGATCACTTTTGTCAAGTAAATGTAACACGATGAAAAACCATATGGGATTTTATGTTTAGATTAAAAGGCAATGGAGATTCTTTCTTTCTGTCTCAGCTTCATATGTTTAAAAATAATTACTTTTATAATTTCCCCCACATTTTACAAAACATTTAAAAGCTCTTCAATAAATCCACAATACGTGAAACTAATTCCTTATCCGAAGATCACTAACATCTTGGCCCTTACTGTAGGCAAATAAGGGAAG…		N/A	CNS, VNC	5'UTR of RtnL1-RD	22	0
SX4Et12	2L:5,027,402	5'->3'	viking	vkg	CG16858	FBgn0016075	GGGAGAGTGCTGTGCCCGACGATCGCAGCAGCAGCAAATCAGCGTTTTCTGTTAGTTTCCCACACTTTTCCGATCCTCAACTCTTTAATACTTGATTTGCTAATGTCGGTTTTATTTGAGGGCATTTTATAAGAATCGAAAATTCTTCAATTTCTAATTTTATGCTTATTTCGTTGGCAGTTTCGTGTGTGTTTTAAGCGGGGAGAGACAGAGGCAATTAGATAGAGTGCGACATAAATACGTTGCGGATAGGACCAAAGGACCCAGCGAGGATGTTACCCAGAGATCTAAGGCATCTCTCGGGTCTTCTGGGCGTCGTTTATCTGTTGGGCAGCCTGGTTTCCGTTACCTTGGCGGATGGAAAGGTAAGTGCAATCGAAATGCTTAGTATAATATCCA…	ACTCTCCCCACATGTGGAGATCGTCTAGCGTTCGAAGTATTACTAAACACGAGTCCCGCTAAAGAAATTCGAATTCTTCGCCCGCACACTCGGCACACTCGGCTCCACTCGTAAAAGTTCGGCCGTTAGCGATCGGCTCTCGGCCCACCAATACTATCGCAAGTGGAAGTTGCAGCAGTGTGAGTGTAGTAGGCACAGGCCAGGGACAGGCCCGGATGGATGTTTTGAATGGAGATTTGGATGGAGGTTTGGATGTAGATGTGACTCCGGGCTCTGGTTATGGTTCGGAATTTAGCACTTTGACGCCTTGAAACGAGGAAATGAGGAGCAGAGCCCTCTAACCAAATCAAAGCGGCCCGATTCTAAGCATACAAATTCTATTTCCCATTTTGGTACCGT…	ACTCTCCC		Promoter of vkg-RA	29	0
SX4Et64	2L:5,027,612	5'->3'	viking	vkg	CG16858	FBgn0016075	CCCGGATGGATGTTTTGAATGGAGATTTGGATGGAGGTTTGGATGTAGATGTGACTCCGGGCTCTGGTTATGGTTCGCAATTTAGCACTTTGACGCCTTGAAACGAGGAAATGAGGAGCAGAGCCCTCTAACCAAATCAAAGCGGCCCGATTCTAAGCATACAAATTCTATTTCCCATTTTGGTACCGTATCCCTGAAGGGGTATGATCAATCAGATTCTCACTTTGTTCTTTTTATTAGGCACGTCTCTTGGGAAAATACAAATTATTAAATAATTTATTAATTAATGTTACTATTACTAACTATTACTAACAGGCACATACCATTTATACATAATAACCATCCGCATATAACTTAAATGATAGTTCCAACTAGCGACACACGATATTTCTTGCGGGG…	CATCCGGGCCTGTCCCTGGCCTGTGCCTACTACACTCACACTGCTGCAACTTCCNCTTGCGATAGTATTGGTGGGCCGAGAGCC	CATCCGGG	CNS, VNC	1st intron of vkg-RC	14	0
SX4S22-1	2L:5,029,482	3'->5'	Collagen type IV alpha 1	Col4a1	CG4145	FBgn0000299	GATCGGGGCATCGGCGTTTGGCTTTTGGATCGCTCGAACTTATACTATAATTAGTCGTGTTCCGTCTCCCCGAGTAAGTAGTAGTCTGGTCTCGGTCCGGAGCTGATCTGGCCAGCTGGTTTTAGTCTTTAGTCAGCGCTGTGGAGTGGTGATCGGTTCGGATCGGATCGCTCGGTTGTGAATGTGTGTTTCCATTAGGGTCCCGTCCCGTCCCGTCCAACCGTCCCTTAAATAGGATTTGATTCCTGTAAGGAACTGAGCTTTTACAACAACAAAATAATATAAACATAAAATATCTTAATTAAATCAGGAAGAACGCGTACTATTAATTGAAAATATCCAGCAAGTCGTTGTGCGAGTCTCGTACCAGTTCCAGTGCCTCTCAAACTGTCGCGTGTA…	CCCCGATCTTCACTCGTCGATCGTTCGGCTTGGCACGATCTCGACGATCGGGTCTACGGCTCATGTACACTATCCGTGTGATTCGACGGGGATTGGATGGGCATCGGATCGGTTGCGATGGCTGCGAGGTGGCTGGTGGGAGGTGGGTGGTGGCACCATGGCATATAGAACGGATGGGCGACGGGTCGTCGTATGTAGCAACACTAATCCCACAAGTTAACATAGTCGCTGCGGAATGAATGAAACTTGGCGATAAGTCCGTCGCTGCTGTTGATTNTGCCACN	CCCCGATC		Promoter of Col4a1	15	0
SX4S24-11B	2L:5,108,442	3'->5'	Muscle-specific protein 300 kDa (Msp300)	Msp300	CG42768	FBgn0261836	GCACAGACTCTGAGCTTTACTACGATTACTATACAGCTCTTCTCTCGCGACTTTTTGGACTGGACAAGGCGTAGCACATTGAACGCCAGTGGGTTTGGGTTTAGTATCGAACCGGCTTTCTACGACAGCGGATTGGAAACGCGGAGCGACAAAGTCGCCGGGTGATAATGTGATATAGCCGGCTATGTTCAGCAGGCAAAACTGAAATAAAAGTAATAAACACCGAAAGCCCCCGAATTCTCGCATCTTTTTTTGTGGGACTGCGAGAAGAATTGCGAGCGAAATACTAATTTCCTTACCTAACTGAGTGAGATAATCTCCGGTTGGCATTGTGTGACGCGCAATAAAATCCCCAAAAGCCCAAAGCTTCAAGTGTTAAATATAATAAAATATCCAAGA…		GTCTGTGC		Promoter of Msp300-RD	17	0
SX4S12-14	2L:5,543,173	3’->5’	Lamin	Lam	CG6944	FBgn0002525	CCCTACACCGAACGAAAAAGTTCAAATATAAGTGTTGCATATAAAACGCGTTTAGAAGGCACGCAATTGTGTTATTCAACTTTTCTTCAAGTGTTGTGTCCTAAAGAGGTCAGTCACAAAAATCTCACGTGTTATTCTGCACATTTCATTTGTCTTGCAGCGTGAACATGTCGAGCAAATCCCGACGTGCTGGCACCGCCACGCCGCAGCCCGGCAACACCTCCACCCCCCGGCCGCCATCGGCGGGTCCGCAGCCGCCGCCGCCGTCCACTCACTCGCAGACGGCCTCCAGCCCCCTCAGCCCCACCCGGCACTCGCGCGTGGCCGAGAAGGTGGAGCTGCAGAACCTGAAC	GTGTAGGGTATGTTATTTTTGCGCCCTGATAAAATTCCAAACAGAACCGAACACGAAAGAGGGGAAACGCACAAAACGCTCAAAAACAGAAGCTAAACGAGTTTCTCGAACGCGCTCTCTCTCTCTCTCGTAGTCTCCTCTACTTCTCACTCACACACACGCACATCGCTTTCCACTCAAGCGACTGTACTAAAGCGGACGAGGAAAACGAAGTGAGTTTGTCGGCGTTTGTTTATGGGCGTGGAGGCAAATGGCGCGGCTAATACTAGTTTAATCAATCGCAACGCTTAACTAATCCAGTCGACGCACTTTAAACGATTTGATAAGCAGCCAAAAATTGCACAATATGGCGATTTTAATTCAATATTTACAGCGACTTTACACTAATACAGGCAGGGG…	GTGTAGGG		5'UTR of lam-RB	13	0
SX4Da7	2L:5,980,380	5'->3'	chickadee	chic	CG9553	FBgn0000308	GGCCCGCCTCGTACGACCGTCTCGCTCGCACACCCACTCCAGGCGCACCGTTGCACTCGCCCTGGCTACGGCTGTCGCTCGCTCACTCTCTGCCCGACTCGAAAGCAGTAGCAGTGGGTGAGTGAACGGGTGACTCACGGCTTGGAATTGAGCGCTTTGGAGCAGAAGCAAGGCAAGCAGCCCCCTGCAGCGCGCACTCTTTCGCCACTCTCTCTCCATCTCTCACTCTCTCGAGTGGGTTTTCTCGAATTCAAAATCGGTTTATGGTTCTGCTTTGCGCTCATTCGACTTTTGAAATCCGCCTCGAACGCTTCGAAAATTCCCAGCGAGTCGGACGTGTGTGTGGAGCTGCGGCGTACGGTTTCTGTTTCTGTCTGTCTTGGTCTCCTTGGTCTTGCT…		GGCGGGCC		1st Intron-RA	38	0
SX4S18-2	2L:5,986,393	3'->5'	infertile crescent	ifc	CG9078	FBgn0001941	GTTTGGACAGTTTCCTTCCTCGCGCCGG	GTCCAAACATCCAACTGGGCGGATTGAAAAATTAATATGACCTGACGTGATAGGGCTGCGAGTCGAATCGATAGATTATCGATAGCTTGTTATCAGAATTTCAACCGATAAGTTGATGTGAAGGCTTAACGAAATGCAACTTACCCACTGCGCTTTCGTTTTAAAAGTATATGCAGTGGAGTGGTGTTGAAAGTTTTAAAAAATTAGTTTAACTTTTGGAACTCATCTTGCTTAGAGAGCTGGTTTTAAAGCGAAAGCTTATGAAATTGGCTAAAAAGGTTTGGGTTAATATGAGGTTAACCCAAACCGTACGTAACAGATACATAAAAACTTTTCAAAAACAGCCATTTTCGTTCTACTGTTTTGAGATAAGGAATTTACTTCCGCTTTGTTAAACAT…	GTCCAAAC		5'UTR of ifc	14	0
SX4S36-1	2L:6,051,232	5'->3'	CG9135	CG9135	CG9135	FBgn0031769	AGCCGCAGCAAGCGACGCCAACAGATATAGTGAATATTCCTAGCCTTTGATAAATGAGTTCTTGATACCCGAAAAACTACGCATTCTGTTCATAGTTTTGGCTTTCAAACTAAAAAAGTCCATGCCGAAGTTACAGAAAAGAAAATGCCCGGCACATTGGTTAGAGGAAGCGGCGTGTGCAGACGGGGAAGCACGTGCTTGTGATGTGTCGCAGGACCATTATGGGGGAGTNNATCTATGTTTACGACTGTCTGCCTGAAAGGGGGTATAGATGCACCGAAATGGTCAACAAGAGTGATGGGCTTGACCATCGGTTTGGTGGAGGGGGAAGGGTCTATTGGTTGTTGATGGACAGGTGTTGAAGGCCATGATGATGAGAGGATGCGTGCAGCGCATTTC…	CTGCGGCTTTCATTTTGTTTCTGTGCAAAAACCACCACACAAACACAG	CTGCGGCT	VNC, CNS	1st intron of CG9135-RA	2	0
SX4S4-3	2L:6,063,047	3'->5'	CG13994	CG13994	CG13994	FBgn0031772	GCACGAACAATGAGACATCCAATGGCTCGACAACTGAAATAATTGACGAAACCGATGCCCGTGCTCAATTGGAATCGGGCCGGACCACACCCACTCTTCTGTTGCGCCTCGAACATCCGCGGAATGAACGCCGGGTGGCCTTTCACGCTGG		GTTCGTGC		1st Exon CG13994-RA	4	0
SX4Et28	2L:6,100,478	3'->5'	stathmin	stai	CG31641	FBgn0266521	GTCCAGTGTGTCTATCGTTATTTGAATGCTATTATTAACTGTGCATGTGCTAACTTATTTCATTGGAAAGCAATCTACAGGTGAGTGGCCTCTGAACCTCGAGTGCAATCTGGTTTGATCCAGTGCAA	CACTGGACGCTTTTGAATTGGGAACAGCTAAAATACGGTGCGAGAACTTCGGCAGTTGTTTTTTACAGTTGT	CACTGGAC	VNC, CNS, PV	5'UTR of stai	16	0
SX4S13-7	2L:6,908,093	5'->3'	Rat1 5'-3' exoribonuclease	Rat1	CG10354	FBgn0031868	CCACAAGCATGCTCCGATC		GCTTGTGG		5'UTR of Rat1-RA	9	0
SX4Lv826	2L:7,423,923	5'->3'	long non-coding RNA	lncRNA:CR43857	CR43857	FBgn0264439	GTCTGGCCTTTTATTTTATATGGCCGG	GGCCAGACAGTGTCTGGGCTTTGGCACAGTCGTTCGTTTCGCACCAAATGGGAGACAACAACGTAGGAGAAAAGAGAGTGAGCCACAAAAGAAAAAGAAATAATTCGCAGAAAAATAGTTAACGCGCGTGATGGTGTGCGTGTGTGTGTGACGCGTTCGTGTGTGAGAAGCAAAGCCAAGGAAAATGCAACGGAAGTTTTCAGTCGCAAAGAAAAAAGACGAAAAATCGCAAAACGGAACTGAAACATATTGTGAAATTCGAGCGACAGAGAAAGCGATACATCAACGTGGTTTCTGGAGCTTCTAGGTTTTTCTACCACCAGGAATCAAAGAACGTGAAAGAACTCTTAAAAGAGATGG	GGCCAGAC	VNC, CNS, Fat Body	1st exon of lncRNA:CR43857	31	0
SX4S11-12	2L:7,828,511	5’->3’	microtubule star	mts	CG7109	FBgn0004177	GCCCCTTAAACCAAAGCGCTGTTCTAGCTGTCGCATTCACGCACGCACTTGCCCGTCCCGTTGTCCCGCTCGCACTTGTGCGCGGCAATGCGGCGCTTGGCTGTTGGAATTTACCAATATTCCAATATGGCGACGCAAGCCGCCGCTACTGTGCGAGCAAGAGGGCACGACATGAATCATGCTCTCGCGCTCTCCGCTCAGCGCCTCTCCCCATTGGAAAGAGCGAGAGGGCCAGAGACACGCAGCGTTGGAGCACCATTTGCAAAAAAAAATCGCTCGCTCGCATGCAATGACGAAAATTATTTTTATAACATCTCCTAATTCGCATGGGGAAAATGGGCAAGGACCGGGCCTTACCTTGTCGCACAGGGAGCGAACTTGTGTCTCTGTCAACTGATT…		TAAGGGGC		1st Intron of mts-RA	17	0
SX4S12-14	2L:8,205,167	5'->3'	Sodium/solute co-transporter-like 5A11 & antisense RNA:CR44119	SLC5A11 & asSLC5ANA:CR44119	CG8451 & CR44119	FBgn0031998 & FBgn0264950	GCCCAGTGGCTTTTATTTTCGACCCGCTCGCAGACATCAGTTGCAGTTCGGAAGCGGAATCGGTTGATGTTGTTGCTCCGATTCGGACGTGGAATATTTCGCTTTTGTACACTCGTATTTTCGACTTCAAAGAATCGGGCAAAAGCGGACAGAACAGACCTGAAAAACTTTCCCTTGCGTTTCCGAGTTTTGTTTTAATGTGTTCCATGTGATTAACTTTGTACGTTTATAGAACCCTTTTTTAAAAACCAATGGAAATACACGGAATCCGTTGACCCTTTTTGCCACAAGAAAATTTTCATTACGTTTCGCAGAATTTGTTGGTAGTTTGCTCTTTCTGGCCGTTTATCGTGCGTTGCTTTGCTGTTGATTTCCGTGAGGGACGCGCAATTTTCCATT…		CACTGGGC		Promoter of SLC5A11 & 3rd Exon of asRNA:CR44119	26	1
SX4S6-11	2L:8,299,803	3'->5'	Bruton tyrosine kinase	Btk	CG8049	FBgn0003502	GCCCCGGTCATTGGGCCTCTCGCTCCACCAAAAAGATTTATGTACACATTGCGCCTTCTGCCTTTTTGCCATCCTTTTTTTCCTTTCTGTGCCTCGGATCCGAGTTTATTTTATTACTTATGGCCATGCGCGTTGCGCTGAAGATTCTGATTCTCTCGCCCTCTCTTTTTACGCTCCGTTCGCCCATGCCCCCGCACTCCGCTCCTGTTTTTGTAGCGGCTCTGCTTGATTAAAGCGCGTGGGGGGCGGGGGGAGTCATCACCCCGCCACACGAGATCATCAATACAAACAATCTGTTTCTCTTCCTTTGNTAGGCTTAATAGATGACACGGTNGAAAGAATNACTGAGATCGAATGATATCATACTNNNTGNAGTGGCATAACTAATCACGTAGAGCN…		N/A		1st Intron Btk-RB	5	0
SX4Ch6	2L:8,362,529	5'->3'	CG7627	CG7627	CG7627	FBgn0032026	GCCTGGGGTTGGGGGTGAATTTCGTATTTAGAGCCGATAGCCGCCGAAACCGAAACCGCCAGTGTTCAGAATTCAGCATTCAGTAGCCTGCTGCTCTTTCTGGCGCTCGGACCGAAGTTTGTTTTATTATTTACAATATCTGTATATAGTTTTTGTGTTGCTTTGCCGGCGCTCGGTACCGAATTCGGCTGCTGCTCTAAACGACGCATTTCGTACTCCAAAGTACGAATTTTTTCCCTCAAGCTCTTATTTTCATTAAACAATGAACAGGACCTAACGCACAGTAA	CCCCAGGCGCTCCCGAGCTACAGTAGAGTCTGCCTAGCTTCAACCGCCATAGTTATTGCTCCCTTCCTTTAGAAATAGTTTTAGTTTTAAGCAAGTTGCATAGAAATTTGATATCTGTATTAATTCTGTATCGAGGATTTAACTCTATATAACATTTTACCAGACACAACACTTTATGTATGACCGGTTGTTTTCGTGCTCATCGCGAGTACGTATTTATTTTTAAAAAATAATAAACGCGGCAAACACAATCACACAAATGTGCAGGCACAGTGGGACAAAGTGCGCTAAATTTGGATATGTAATAAATCCAAAACCAAAAAGAAAACAAAAAACGGTAAAATATTTTACTGTTGTTAAAATTC	CCCCAGGC		Promoter	36	0
SX4S13-16	2L:8,463,703..8,464,006	3'->5'	1-Acylglycerol-3-phosphate O-acyltransferase 2	Agpat2	CG17608	FBgn0026718	TCCNNNGGTCATTGAAAAAGCTCTCGCTTCGCGTGGTCTGGCGAGTACCTACATAGGCACGCATCAATTATGTACCTGCCGCCCTCTGCTTTAATCGTAAGTGCATTTCTGATTTAAAAGTGTGACACGAGCCTTATAAGTCTTATAATTTATATTTGATGCAGACAGCTTTACAAATTTTTAATGTGTAGAAAGAAACTGCGTTTTATTGAATTTGAGCATCATCCTACTTCAACCCCAAAGAATTACACATAAGTAGTTTCGTTTTTGCTACCAAAGATGCTGACGTTTATTTTGCGTATTAGATTTGGCTTTGTTACAATTTTTCCAAAAGTATTTTAAAATGGAAAGGAACAAATCTAAACTTTAATAAAACACAAAATTGTTTAATTTAAAAAC…	GNNNNNNGNNANNNGNGACGGGGNGGNNGCCGAAANGGGCCATCTCACCGGTTCCATTTTCCGCATCATTAATAATTATACTGCTGACCACCCCCTCGCGGATGCTAAAGGTTAATCACTAATCATATGTCTGTGTCAGTCNNACTCAATACTACACTCATAATACTATTCCTTTCACTCGCACTTATTGCAAGCATACGTTAAGTGGATGTCACTCGCTGACAATGTTGCAAACTATACTAAATCACTCACACACATTGCAGGAAAACGATTGGTGCACCTACCCATCAGCGGCAACAACAACAACTACAACAACAGCACCAAGGGAATTAGCAGCAACAATTTTCCACCCATAGAGGGAAATAACTGTTCCGTGAGTTTATACAATTTGGGCTGTAT…	N/A		Promoter Agpat2-RA	20	0
SX4Et46	2L:8,951,605	3'->5'	Core 1 Galactosyltransferase A	C1GalTA	CG9520	FBgn0032078	CTTGTGTCGGAAAGGGGGTGTAAACCGGTACCGGCTTTCTATAAAGAGCGAGAGTGATTTGAAAATTATAAAAAAACTTCTTATTAAACTAAAATATTATAGGTAAGATATGTAGTTTGTATATATAAGTGGTGTGACTTCGATTTATCAATGGCCTGTTTCTCTCTTCACTCGCTACTAGTCACCATATATTTGGCAAAACAGCTGTTGGAAACTATCTTAAGGGTTTGTTTTTGGGGATGGTTCTTATATTTGTGTCCACTCTTTCCAATATTACTTTCTCAAAAAATGAATACAAATATATTTGCATAATATATTAATTTATAATTGTTCGTCTGAAATATCTCCCCCCATCCCCACCTATAAAGGAGAGAATATAAAATTTCCCAAAACTTGTTC…	GACACAAGCATATAAAAAGAACAGCGAGAAAGAGAGAGAGTGAGCTTTGGTTCTCTCACTTAATTCTGTTGATTGCACAGGTAAAAACAAATAACTTGTATACTGCGATATTTAAATTTATTTGTTTTTGTACTAATTTGTACTATATTCTGGTTAAATATGAAATAGTTAAAAATACTTATTGGGAACTGATATTTTAAATAATATATTTAATAATACTTGGTGTAATTAAATTCAAATTTTTTACTTTTATTGCACTAGACAGCAATAATAGCTTATGTTTCAACTTCGATC	GACACAAG	CNS, VNC, IPC	Promoter of C1GalTA	11	0
SX4S18-3	2L:9,205,411	5'->3'	taiman	tai	CG13109	FBgn0041092	GCTCCAATTAGCAACTCGCTTGCTCTCTCGCTCTCTGTCCCGCTCTTGTGGCTTTGTCGCTTGCGTCATTTTGCCTTTGCAAAGCCAGCATTTTCTTTGCGCGGAGAAAGCTTTTCTTTGGGAACCCAAACAGCTGCTGTGGCTGTGTCGCCTTGTCGCCGTGCAGCTTTCACAGTGTGTTTCATTGTCATCTCGCCTCATTCATGATGACGCCAAAAGAAAGCAACAACAGCACTAGCTAAGTCAAAAGCAGAAAGAAAACGCCGGTTGGGATAGGGTCTCAATTCCATGTGGGATTCCCTGCCCCTTACCGCTCCCTCTAGCCGTCTATCTCATTTTCACCCTCTTAATTTCTTTTAATTACTTATGTTTCTACTGCTTTCTTTTTATACCATTTGC…	ATTGGAGCAAAACAAACACAAACAAAATGGCAATGGGAATGTTCCAATATCCCGCTTCCATTTCGTTCCCACTTTGTTGACGTAGTTTCTGTCTCTGTGTGGAGCTTCTCTTCTTTTTTTGCACCGTGGTTGTTGTTGTTAGGTAGGTCGTTGCTGTGGTATTGTGAAGGTGCGAGTGAGAAGGAGAGAGCATGGGAGGTTGTATA	ATTGGAGC		3rd intron of tai-RC	5	0
SX4S31-1	2L:9,495,539	5'->3'	CG33298	CG33298	CG33298	FBgn0032120	TAACAACCTAAATAAACCCGATACAAAAATCGCGTCCGAATCGGCTCGTCGTTTCAACCAAAATCACCAGTAAAACTTTGCAGAGGCTTCGGGATAATGTGACCAGACTCGCTAACTGTGCTAACAGCTGTAAGAGGAATGCCCCTAGTTTCTATCGTGTCTTCGATAATAAATGTACGAAAATGTTGGGTTTCTTGAAATTATTACATACATTGAAAAGTCTAATTGCTTATATTGTATTCTCTGTAAAATAAAAAGTAATGAACGAATGCGTGAGATATGATATAAATAGAGATATCCAGTAACTTAAAACTCGATAGGTAAACAGCGTTCAAATAATGTTTACCATATTTGCTGAATATCTTTTTATATTTTATATGAGC	GGTTGTTACGTTCTCTTCGCGTCGTTTCTTGTTTCTTTGTTTCGTCGGATTTTCGCGCGTGCAGCGAGCAAGGAAAACTAATCATACATAATCATACATTTTCGTGGAGCAAAAACACACGGCAATGTAAATGTTTGATTATATTTTCATTTAAAACGGAGCCAAACAACTGTGTTCTTGTGTGAGTGTGTGTGCGTGCGGTGGCTGCGTGTTTGTGTGGAAAAGTGAAAATGCTATTTGGGCCATAATTGTATTGAAATTCTTAGCAACAACAACAAACCAAACCTCGA	GGTTGTTA		5'UTR of CG33298-RA	15	2
SX4S3-21	2L:9,581,748	5’->3’	glial cells missing	gcm	CG12245	FBgn0014179	GCCCAGTTAGTCAGCCTTGCGCAGTCGATGCGAACGGACGCGTCGCTCCAGAGTAAAGTTGAGAAGAAGTACACAGTAGTAATAGACTATTGAGAAGGAAAACTATAGTGACCGCGTGTGAACTTGAAACTAACGATTACATAGACACATCAAAAATGGTCTTGAACGGCATGCCTATCACAATGCCAGTACCGATGCCAGTGCCCATGCCTGTGCCCAGTCCTCCGGCCACCAAGTCCCGGGTGGC		AACTGGGC		Promoter of gcm-RA	7	0
SX4S8-20	2L:9,782,310	3’->5’	Inositol 1,4,5-triphosphate kinase 1	IP3K1	CG4026	FBgn0032147		GGCACTCCGATTCCCAGAGAACACTTCGTAAAACTGCCGAGAGCCGAACGAGCGGCGACGATTGCCGAGCTGTTTGATCACAAAACTGGCTGCCATATGGCGAAACCAGTTAGTCGCCATCCAGATACGATAGACCACGTTACGCCACGATTTTCGCCGGATCCACCGATTCGATTCGATTCGCCGCGATCGTCAGTGCCTATATATACAGTTCCCAACGGAGCCGAGCGATAAAGATAAATGTGCAAAAACAAAGCGCACTTAGATAAAGATAGCGAAGTTCTCCCATGTGGAAGGCACAGTGCAAGTGAAGTGAATCGAGAACGCAGTTTTGAATAGGAAATACGAAAGTACTCACATATATAGAGAACCCGAGACTTGGAGTCAGAATGCAAATGT…	GGCACTCC		Promoter IP3K1-RA	30	0	multiple matches on 3R
SX4S14-9	2L:9,790,723	5’->3’	hairpin RNA:CR18854	hpRNA:CR18854	CR18854	FBgn0285991		TGAGACAAAGCGAAAAATCCGAGCATACTAGACCGAATTAGGTATTATTCTCCGAAATTTTGGTCGGTATTTACCAAAGCATTAATTCTATGATTGGTATTTTATTACGATTATTTTCGAAATTCTGGTCGGTATTTACCAAACATTAATTCTATGATTGGTATTTTATTACGATACCGAAGCCGGTATATTTGGAACATCCGGTAACACTGGCAGTCTGTTTGTAATTAACGTGCTTTTGCCCAATTTCAGGATGAATACAATTCGTCCTTGCGGTTGTAAGGGCGTTCGCACCTGCTTGAGCTGCGAACAGGACTTTCATATAGCGAAGACCTCGCTACAGGAACAATTCCAGCAACTGGAAGCATGGTCCTACTGTATCCAGTGCGACCTTCTGCA…	TGAGACAA		1st Exon of hpRNA:CR18854	6	0
SX4S8-7	2L:9,983,553 ..9,983,548	3’->5’	long non-coding RNA:CR13130	lncRNA:CR13130	lncRNA:CR13130	FBgn0040965	CTTTGGAGTTTCTGGCCCGAAAGTGCACTCAAGAAAATGGTCAATCTTAAAGTACTTAAATCTCTACATAAAGAATTTAATGTCATACATACATACATATTAAATCACAAAAAGGCTTCATCTTGTAATCTATAATGGATGTGTTTTAATTTATTATCTTATTATCGATATGTTCGGGAATAAAATATGTATAATTTTATATATACTAACTATTATAGCAACTATATCATAACTATAATTTTCCCTTGGCGAATTCCAGTGTGATGGTCCTGGGATC	CTTCCAAGGGAGANGCCGAAAAAGGGGCCATTTCCTCACCGGTTCACATTTTTCCGCATCACTAAAAACTATAATTATGAGCCCTAACCACTTGATACCCTTACCTGTCAATTGTCAAGCTGTCCTCGTGTGAGTCGAGTGATTCTTCAAGCCCAATGAGCTGTGAAAGTTAAGAAATTAGGTTCGCCACTCCGTGGACGAAGTGAAATCAATCACGCAGACTTCTTTGCCCGGCCACAAGAAAAGAGGGGCTCGAAGAAAGCGAGGAGGCCTCAGAAATTTCGTCACTGTTGCGATTTTGTACATTATTTTTTTTCCGACAAACTTCGGAAAAAAAAGGGGCGGAGGAAGGCAGGGGGCCGTCGGAAGGACGTTGCCATATATGGCACGTTGGAGCAC…	CTCCAAAG		Downstream of gene (110bp)	8	0
SX4S6-4	2L:11,278,143	3’->5’	CG33695	CG33695	CG33695	FBgn0052831	GTTCAGCCGCTCCACCACATCCGCCGGCAGCTCCGACCGCGTTGATACCGTCGCCAGCGCCTCCGCGCGTTGCAAGCGAGAAAAAGGCGGCGCGGGAGAGTCGAGAGTCATTCGTTTGTCTCACTCCTGCGAGTGGGAAATTTGTTGTTCCACCGTGAGTGGGCCGGCGGGCGGTGGGCAGGGGCGGTGCGTTTGTTTTGAATTTGCACGCGGTAACAACAAACTGACTCCGGATGCAAATCCGCATGCACTTGCAGGTGGGGGAGATATTCACGGCCGCCGGACAGGCGTTCAGCAGACTGGGC	GGCTGAACCTACCTTGATTGCCGAGTTCATGGCCTTTTTTCGCGGGGCGCTGTTTTTTTGTCGTAATTTTACGTAGTTTTGCGTCCGCAGCTATTCAACACTGACGCCGTACACAACACTCAAGCGGCCGTCACTTTTCCAATGCACAACACTAGAATATGTATTTGCGCTACTATCGACTTATCGATTGGTGCAATCGGGAATTCAAACAAGAAGCGTTATGCTTATTTAGATTTACATTTAAGTAATTTATGTCTTTTATTATTAGAACCAGCAACTTATGCGAATCTGATTTTAACATTAAGAAAATGTAAATAGTTTATTCAATGCTATACATATAAACCAAATATTATTACACATGATGAAGAACACATTTCTTAATTAACAATATTTAACTAT…	GGCTGAAC	VNC, Midgut, PV, caeca	1st Intron CG33695-RC	3	0
SX4S11-18	2L:11,808,175	3'->5'	crooked legs	crol	CG14938	FBgn0020309	CGCGGAGGCAGCAGAAGGCGAGCAGGCAAAGGCGACCGATGTAAAAGTTCTTCGTGCGGCGCGTTCGGGCGGCA	CCTCCGCGTCTCATTCAGTTTTCAGTTTGCTTTGCTCTGTTCGCCGTTCACCACCGCCTCTCACCCGCGCGGCGTTTCGATTCTGATTGCCACTACTGTTGCACACACACACACACATTCGCCGGAGAGTGTGCCCGCCACCACCACCGTTGCAATATCAAGTAAATTTTCATATACTGGCGTCATAAGAACGAACCGAACAACCTTTTTAAAGCTTGTAAAAAATGCAGTGTTTCGTACGAGGGGGGAAGCTGCTAGAGGGGGTGGGTCGGAAATGATGGGATGGGGAGAGGGACA	CCTCCGCG		5'UTR of crol	34	0
SX4Ch7	2L:12,004,481	3'->5'	1360 (natural TE)				CTCCAGGCTCTCTCGAATTTTTGTTAGAGAGCGAGAGAGCGAAGAGCGCTACAGCGAACCGCTCTTTTCTACGCATACAGTGATAGCAGACAACTTTATGTGTGCTTTATTTTATCATGTTGCTAGGAAATTGGCAAAAACTACCCTAATATGTACCATGTAAATTCGTTTCTTCGATCAGAATTGATTTCGGCCCGAAAATCGTCTTCTAGCACAACACGCACACTTATACGCGTTCTCGTCTCTTGTTTTTACTCACACAAGCAAGGAAATTATATTTTTAGGTTTCTTACGCTCTCAGCGGGAGTGAGCGGAAAGAGAGTAATTTTGGCCGTCACCAAAAAAGTGGCTGCATAGTGCCAAACCAATGTATGGCCGTTACGCATCTTGTTATTCTAG…	GNCTGGAGCCACCTCTAGAGCCACGGCCAAAAAATTGTGTGCCAAAAAATCGTATGGCGTTACGCATCTTGTTATTCTAGTGTCTTTGGCCATACCATGTACCCCATAGTGGCATAGTCGTAGAACACAAGCCGTAGCGTTTGGGGGCAATTTTCCGTTTTCTGTTGGCCTGTGATGTGAGCAAACAAAATGACTGCTCAAAATTGAGCAAAATGTTCAAGCGTTTGCAGGGGCGCGAGTGTTTGCATTAGAAATTGTGGTGTTCAAACAAACAATATTTACCTATTTTTTCCCGCCTTTCTTGCTTTTGTTTTTGTTTTTCTTCTCCAATTGCTGGGCATGTTGCACAGTGGAAAAGAGAACGAGATGGCAAGAGGGGCGCGCAGGGCTCGCATTTGT…	GCCTGGAG		501 bp into the 3' end of this 1360 Element	5	0	1360 Element is not represented in FlyBase r7. Specific to 113232 background
SX4Da2	2L:12,055,842	5'->3'	Juvenile hormone Inducible-21	JhI-21	CG12317	FBgn0028425	GTTTGGCTGATTAATTTCGGTTTATCTTGTTCCCAGCGACTTTGCACGTAAAACACGATTTATTTTACCTCGAGAGCGCGGACACAACAAAACGGCTTTGACTGCGAACAGCGACTGTGCGTTGGCATCGAGACCGGCATTTTCATACTAAAATTAACGCAATTTTCACCCTAAAACGCAGTGAGAGAGTGAGAGCAGCAAACGGAGAGAGAAACAGAGAGAGAGAGAGAATGAGTGTAAAGAAAAAAAATGAGAAATGAGTGCTCAAAACCGGAAATTAATGTCAAATGGTTACTTACAAGAAGAAAACATTAAAGCTGTCCTCTTGAATGCTAGCTAATGCTAAATTTATCTTATGGCATAACTATTAAGCATAGTTTTCAGTTGAATAATACAATT…	AGCCAAACTGCATTCCAAACCTTGCGAATAACCAACAAAAAAAAAAGAAGCGAATAAAAGCAATCGAGCAATTGCCAAAAAAACTGCAACTCTGCAACTGCAAAATTCATTGCCACGCGTCGTAAGGGGATGACGAAATCGTGGAAATTGGCACGCGGCAAAGGCGTCACCATAAAAGTGGAGCTCCCCATTAGGCAGCTACACACCACAACATGCCAACCCCAAAAATCACCCTACTTTAAAGCTCAATTTCGTGTATCGAAAATAGTGGCGTCGGGGAAACATTCAAGTTTATGCCTGACAATGGGAGATTAGTTAGCTGCCAGCGAGGCAAAAATCGGGTCTTCTTCACTAGCAATTAGTAACTAAAATCAGCACTATAGCATTTGTTTACAATTT…	AGCCAAAC		Promoter	10	0
SX4S23-7	2L:12,483,214	3'->5'	bunched	bun	CG42281	FBgn0259176	TCCTGGACTCACTCACTGAGTGAAAAAGTTAAAAATGCGCGCGAGACGTTTTCGCAGTTTTTCCTTTTCTCTGGATTTTGATATTCAGTGTCTGGCGAACTTTTGCGAATTGTTTAGACTCTGCTGGTGTAAACAATTTCGCCAGCTTTTTGTTCTTTTTCGGTTAACAACAATTTCGCTTTGTCTATTCTCCACTCTCCCTCTCTCTTTTACACGAATTGCAACACAGGCGCACAGATAAAAATAGGTAATTTTCACACAATTAATTAACAACAATTGAGCAACAAAATAAAATAAAAGGCCAAGCGACAAAAGCGACTCGAAGTTTTAACTTCTAGGCGATTTTCGTGTTTGAATGGAAAGAGCTCCTCAGCATAACTGAAAATGTTGACGTCGCTG…		GTCCAGGA		5'UTR of bun-RB	25	1
SX4Et45	2L:12,780,430	3'->5'	scabrous	sca	CG17579	FBgn0003326	ACCATTGCCTTTACCGCAACTTCGTACTCGTCTGCTCTCTCGCTTTAGCCGAAGCGTGCCGAACGAAGCCGAGCATTCGGCATGGCAGCGAATAAAAGGAAGTGCCGAAGACGCGCCGCTTCAGTCCTTCGAAGAACGCCGCGCTGAAAACATCCTTCCATTGGAAGGTGCTCTAGTGAAATCGGTGATATACTTCATCCAGTGCTGCGAGCGAACTTTCCGTGGACCAAAAGTGAAAAGAACAGCTAAGCCAAGCAACAAGGATTAAGCCCGAGGCAACGCCTGGAATAATTGTAGCATTGTTTGCCAGCGCCTTTTTATAAGGTGTTTTTGACTGTCACGGCGCCGG	GCAATGGTAAATTAAGCGGGGGAATTGCCGGGGAAGAGTGCCAAAGAGAGCAGCCACCTGCCCGAAGCATGCAACAAGCAGGGAAGAGAGCCACAAAGAGAACGCATCAAGTTAAGAGAAAATCAATGAATAAACTCGATGTTAGATGCCCGAAAAATGTCCTTTGAAATGTTTGCTATTACCAAAGATCATGTCTTTAAGGCAGCAGTTACCATTCGGAGTTTCAGATAGCGAACGAGAGCAACACAAAATGGCGGTCTAGTTACCCGGTGCTTCTTTTTTGCACTCATCCTGCTCCTGACACATGGCGCGGTTGCGGTGAGACTACAACGAAAACAAACTGCAACGAAAACGGCAGATGTTTCGGCCCCATAGGCAGGCAGGCAGACAGAAGGCGAA…	GCAATGGT	CNS, VNC,	Promoter of sca	28	0
SX4S10-9A	2L:12,822,842	3'->5'	kekkon 1	kek1	CG12283	FBgn0015399	GCCTCCGCAGTCGCTTTGCCACTCGGCCGCCGCCGAAGTCACTTCGGTTGCTCTTCTGCCGCTCGGCTCGCGAGCGGACAAAACGAGAGAAAGCAGGCAGAGAGAATGGTCGTGTGTTGCTGCAACCGTTTCGCAACATTCGCATGCAACATGTGGGGACTGCCGAATCGGTTGAAAGGATTATATTACACACGCCTCCGTTGTAAAAATCTCGAATTGGCTTCGCGCAGTATAAACAAGGATTTATGCGGTATAAATAAACATCCGTGGGCCGATC		GCGGAGGC		Promoter of kek1-RB	28	0
SX4CyO2-10	2L:12,832,151	5'->3'	IntergenicRegion!				GTGTATAACACAGGAGTGTGCAACACCCACAACACTAAGGGCCACCAAATGAGGGGCAGGGTGCAGGAGTTTTCCCCCTGGCTAACTGTGACAATCAACCGTGGGGAAATAAACTCCGCTGGGCAAGGATAACAAGAGCTTCTGCGTCCCTCTCCTCTGGCCATCTCCTTTCCTCTGTTTAAGCTGCCGCGATACTTTTGACTTCCTGCGGCAGAAACACAGGACAGCAAAAACAAGAACATGAAGTAGGCTTACGCTTCCAACTGTGAAAATGTTCACTCCAAGCTGGCTTGGATTTGGGTTTGCTGTAGTACGGTGTGGAAAACCAGTGGAAAAGCGGACAGTGGCAGGCGGAACCCCATACGCCGCACTAAATTGCGGCTTTCGCAGTCCAACAAT…		CCCTCATT			1	0	~8,000 bp away from nearest gene
SX4S24-6D	2L:13,060,218	5'->3'	CG9932	CG9932	CG9932	FBgn0262160	GTTTGTGCCACCGACTGGTTGGCGTTGGCTGGTTGGTTGGCTGTCGCTCTGCAGCTGCGTTCGTGCGCTTTTTGAAAATAGTTACAAGATGTTCATCGAAGTGAGTGGAACGCCGCAGCGGTTAAACGTGGACTCTTGAGCAGCCGAAGAAGCTCGCTTCCGAAATCGCTAAACTGAAGCACAATCGCGTTCTTTGAGTGGAAACGCCAGCACAAATAAGAAACAGCCCCAATCAAAGTCAAATCAAAACAACACTAATTCATCTCTGCGACTGGAAATCAATATTCCAATTCTTCAAGCCAAATAAATAGAAAACAAAATCCCAGTGAAGCAAGAAGTGCATTCGATTTTCCTGCTCGTGGAGCTATTGTTATTTTTAAATCGCTGACCGCAGAATAT…		CAAAGAAC		Promoter of CG9932-RA	16	0
SX4Aq854	2L:13,219,905	5’->3’	CG9426	CG9426	CG9426	FBgn0032485	CTCCAGTTCCAGCTACATACTAAAGTGCATTGAAAAGTCAAAGAAATATGCCAGTTTGTAAATATTAAAAACACTATTTCATCTTAATGGGGAAATAGCTGTCTTAGTAGCGGACTTCGGTTGTTTTAATTTGTGATATGCTAACCTTTTGCCTGCAGTCGTTTGTATTGCGTGTGTGGGTGTGTGTGCTCGCCTTTTGATTGGAGAAAAATAAACGGACTGCGACAACAACAACAGCAGCAGCAGCAACAACAAAGGGTGAAGTGAGCGCAGAGTGCAGCAATTAAGTTTAATTAAGCCAAACAATTGAATGCGAAGAGTCTGAGCTGTGCTGTCGCCCCCGAAAAGTGCATTTATTAAGGCGATATCGGATTCAAGATCGCCGAAAAGTAAAAACCC…	AACTGGAGTCGATGTTTTTGGGCGACTATCGATGTTGATAGAAGTTGCACTATGCCTGAATATCGATAAGTTCAGTTTTTATCCAGAACTTATTGATAGTAATCGCTGCTATCATCTTTGGTCCACCTCTTGTTGTTATTTAATTATTTGTATTTTATTTTCAATGAATTTTCAATGAAAAGCTGACAAAATGATATCGCGCAAACTACTAAACCTTCGACTGGGTTACCTGGCACGCCGTTGGGCCAGCACGGATCCGCTGAGCATTCAGAACGAGAAGCTGCAGGCTTATTTGGAGTCTCTACGCCAGGAATACTACGCCGTGCGAGTCAACGCCGCCGG	AACTGGAG		5'UTR of CG9426	3	0
SX4S3-1	2L:13,332,102	5'->3'	headbutt	hbt	CG43778	FBgn0264308	GTGCACGGCATCCTTTGGCGCGAGAGAATGCGACATCCGG	CCGTGCACCTGCCTCAATGTGCGTGCTCAATGAAAAGCTTGGCCAAGCGAGAGAGCGAGCTCTCCGCTCAGAGAGTTGATGTAAGCGAGCTTTTTTTGGCTCGGACCATGCAGGACGCTTCCTGTATGTGTGTGTGTGTTTTTTTTTTGCTCACGGGGGGTGGCGCCTTGCTTTTGCGGCCGCTGAAGGCCGTCGCAATCACTTTTTATTAGGAAAGGTTAGTTGTGGTTGCTGCTGTTGTCGTTGGCCCGGTTGTCTGTTAAGCAAACAAAAGCTGCGCGCTGTGCTTTTTGCGTAAGGCGTGGGCGTGGCACTCTTGCGGAGTTGCAACAACGAAAGTTGCAACTGCGAAGAGGAAACCAAGGN	CCGTGCAC		NCR upstream of hbt	6	0
SX4Aq842	2L:14,013,876	5’->3’	bubblegum	bgm	CG4501	FBgn0027348	GTATGTATATATTTGTTCTTTGGTCACGCAAATCGATTGCCGTCTATTTTCTATACTCCCACTCTTTCTTTCGCTCGAGAACCACGACAGCAAACACGACCGAATTCAGCGAAGGCAAAGCGTGAACTGAACGCCGTTCAGGATCGGATGCTATAGAGAAGCCTCTGCCGG	ATACATACATATATCGAGAACGCCGTAGAAACACCAAACTAGTTAATTATGTAAGTTTGCCAGCGAGAAAACAGTAGGCAAAGTAGATTGAACAATTGAAATTTATTTTGATTGGATAGTTGTTGTTGCCACTTCCGG	ATACATAC		5'UTR of bgm-RA	19	0
SX4S5-14	2L:15,255,173	5’->3’	DNA polymerase delta subunit 3	PolD3	CG3975	FBgn0283467	GTCCAATGAAACCTATCTGGATGAAGATGGCTTCGTTATTACGCAGCGTAAACCGACAAAAGCCCAGCCTGCCAACAAAAAGGTTTCCCCAAAGGCTGCTGCTCCCGTCAACAAAAAGAAGTCACCGCCTTCAGCCGCAAAAGCTGGAAAGGATGCGCCGAAAACCAAACAAGCTGGCATTATGAACTTTTTTTCCAAGAAGTAAATGAAAGCAAAGCATGGAGATGTTGCTAAAGTAAGGGTTAATTGTTAAGCATGGAAACAGTTAATGTTTTTAATAAATTTATTTATGATTATTGAAAATAATATATATTTTATGATGGGTTTACAGAAAAATAGCCACCAGCCCATATGAAAAAAACAGTTTGCGTTTGTTCTTAAAAAGAATTTATTGCATTT…		CAAACAAC		1st Exon of PolD3-RB	5	0
SX4Lv680	2L:15,333,760	5'->3'	escargot	esg	CG3758	FBgn0001981	NNTNANANGNTCATTCAGGTAAATGCGTCGACCAATCGCGACACTCGGCTAAACAGGTTTCGCCTTGATTATGTAGAATAGCCTCACGTGCCGAACTCGTACACTTGCACCAATCGAAGCCGCAAACGAAGCGATGCCGTTATATTTGCTCTAGTGTGGGCCATATATTCAAATATGTTTACCTGTGTGCGTCGTGCTCTCCGCAGCTGCTCTCTCTCGTCCTCTCTGCATTTGCATTCANTGCGCAATAAGGAGAGCTATGATCTTACCTAGAAATTTAACTAGAAATTCGAAAAACCCCACTTTTGGAGGATTAGCGAACAAGGGTTTCCTTTTACCTCATTATCATTATCAGGTGCATCATTAGTTGACTTAATAACTGAAACGCAAAAAACATGG…		N/A	VNC, CNS, scattered enterocytes	Promoter of esg	43	2
SX4Lv679	2L:15,333,767	3'->5'	escargot	esg	CG3758	FBgn0001981	CTCTCGGCGGAACGCCCGAGAGAGCGTTCTCTTTTGGCAGCTTCGTGTAATGAGCCGAGTGCCGAGTGCAGGGGCAGTATAAAAAGGCCGCACCACCGCCAAACTCGCTCAGTTATTCCCAGACTCTAACCGATTCACATAACCATCTCTCCCAACGCAATATACCCGAAATATAACCGATATTCAATCGCTTTGCTTAACGGAACACGCGTTTGGTATCTGTGCATCGATCGAGTATTTGTGCCTGTGTGAACATGACACACTGAAAACAAAGTGACGAAAATTAAGAACATTTTACAACAATTCCGG	GNCGAGAGTATACATGTTCATTCAGGTATATGCGTCGACCAATCGCGACACTCGGCTAAACAGGTTTCGCCTTGTTTATGTAGAATTGCCTCACGTGCCGAACTCGTACACTTGCACCAATCGAAGCCGCAAACGAAGCGATGCCGTTATATTTGCTCTAGTGTGGGCCATATATTCAAATATGTTTACCTGTGTGCGTCGTGCTCTCCGCAGCTGCTCTCTCTCGTCCTCTCTGCATTTGCATTCAATGCGCAATAAGGAGAGCTATGATCTTACCTAGAAATTTAACTAGAAATTCGAAAAACCCCACTTTTGGAGGATTAGCGAACAAGGGTTTCCTTTTACCTCATTATCATTATCAGGTGCATCATTAGTTGACTTAATAACTGAAACGCAAAA…	GCCGAGAG	VNC, CNS, gut (scattered enterocytes)	Promoter of esg	43	3
SX4Co881	2L:15,333,818	5'->3'	escargot	esg	CG3758	FBgn0287768	CTCGGCTCATTACACGAAGCTGCCAAAAGAGAACGCTCTCTCGGGCGTTCCGCCGAGAGTATACATGTTCATTCAGGTATATGCGTCGACCAATCGCGACACTCGGCTAAACAGGTTTCGCCTTGTTTATGTAGAATTGCCTCACGTGCCGAACTCGTACACTT	GAGCCGAGTGCCGAGTGCAGGGGCAGTATAAAAAGGCCGCACCACCGCCAAACTCGCTCAGTTATTCCCAGACTCTAACCGATTCACATAACCATCTCTCCCAACGCAATATACCCGAAATATAACCGATATTCAATCGCTTTGCTTAACGGAACACGCGTTTGGTATCTGTGCATCGATCGAGTATTTGTGCCTGTGTGAACATGACACACTGAAAACAAAGTGACGAAAATTAAGAACATTTTACAACAATTCCGGTAAACTATCAATAAA	GAGCCGAG		5-UTR of esg	45	3
SX4S12-8	2L:16,353,017	3’->5’	CG4455	CG4455	CG4455	FBgn0028506	GTTCTGCGTCTGCGTCCCGTTCTCGTGCCAACGAACTGATTTCGCCCCGCGTTCGTGCTCAATCGTAAATTCGAAATAAATTAAAAATGTCTCGCAGTTCGTACCTGTTGTGTGTGCTGTTTTTAGGTGAGCGAAAGAGAGGGAGAAGAAATGAAGAAATCGTCTCGC	CGCAGAACAGAGACTCGAGAATCACACAAAGCAACAAGAAAGCAAGACAAAAACCTTTCGCGTTGCTGGTAGGGACGGACTGTCGTTGCCTATCGATACATGAAGATAGCCATCGCTGTCGATGTTTCAAATCGCAATTACAAATTTTAAATTTATGGTATATATCATAGATTCATGTTAACAAAATTGTAAGTACGTTAGTGTATATTTTTAAATGAAATAAATAAATTTATATGAATAATTAATGTCTCTCGTCACGAAAAACGAATCAATATAAAACTAGACCTTTTTTAAAACTACTAATCCGTGACTTTTTCCCTTAAAACGATATGTGACCGCGACTCAATCACGCCGCTTAGCAACCATCGACCATCGCCAGCCAACATAGTTATCGATAAC…	CGCAGAAC		5'UTR of CG4455	19	0
SX4S4-8	2L:16,680,072	3'->5'	grapes & squash	grp & squ	CG17161 & CG4711	FBgn0261278 & FBgn0267347	CTCCAGCCCTATCGCAAACTAAAGTATATTTTAGCAGCGTTTGCGGAATTTTTTGCATTTCAGTTACTCCAAGTGTGAATAAGAGCACGGTCGCTGTTATAGTGTCTTGCAAAGCAGTGAATTAAAAAAGTTTAATAATCCAAATCGAGAATCCCAAATTTGTGTACACCTAGCAACAACAGTAAAATTCGCTGGCCGGAAAAGACGCTGCTGGTGAGTTGGAATAGTGGTGCATAAATTAAGAATGTATATATGCTGATTCGTGGGGCATTACCCTTTGTTTATTTAATGACTTGCTTGCGGCACCCCGCTCCCCCTTCCTTAACCTTTTGGTTAACTTTTTGGCGCAAGATTATTCACCTTGACCCCGCACCGGAGCGCCAAAGATTCACCGCAGGC…		AAATCTGC		5'UTR of grp & squ	16	0
SX4Aq839	2L:16,727,570	5’->3’	1360 (natural TE)				TGCCAAACCAATGTATGGCCGTTACGCATCTTGTTATTCTAGTGTCTTTGGTGTGAGTGTGTGGGGTGTCCGTCCAGCGCAGCACCCCGTTTGTAATCCACCCATTAACTTGGCTTACTGCTTGCCCCCAGATATGATTGCTGCCACCTCGGTGCTGCAGCAGCAGGCGGCAGACATCCGCACCAGGACGATCAACTGGGCTTCGTACATGCAGTCGCAGATGATCAGCGAGGAGGACTACAAGGCAATCAGCGCATTGGACAAGTCACGTGCCAGCTTCTTGGCCCAGAACTCCAGCCAGGTGGTGAAGACGCTGCTTAATCTGGTTTCGCATCTGTCGAAGGACTCCACCATTCAGTACATCCTTGTGCTGCTCGACGATTTGCTGCAGGAGGATCG…		GTTTGGCA		42bp into 3'TIR of 1360	9	0	1360 element is not represented in FlyBase. 1360 element is inserted 3'-5' at 2L:16,727,570, SX4Aq839 is inserted at 51 bp into the 3' Terminal Inverted Repeat of 1360 element
SX4Et27	2L:16,791,613	5'->3'	CG17928	CG17928	CG17928	FBgn0032603	CCCCAGATGCAGACTAACCGCAAAGTTTGTTTACGTAGCGCCAACTGAACTTTTATTGGAGCGGCGCTCGGCTTTTGTTTTCGTATCGCACTCGCTCGATCAATTAGTAAAGCTCTGAGAGTATCGCCGATTGAAAGCTTTCCTCTCAGTGGCTCTCACTTCTTATCAGGAAAAAGTAACAGTATGTAAATGAGATTCAAAGCATACTTACATTGAAGGGCGCCAGCATTGCGATCTAGAGTAGTGTGTGCATTGCATTATTTTCCCATAAGTCAGAACTTGGTTTAAAAGAAAAGTATAAG		ATCTGGGG	Fat body	5'UTR of CG17928	11	0
SX4ECPS27	2L:17,410,640	3'->5'	CG15141	CG15141	CG15141	FBgn0032635	GCATAGACAAGCTGTTGTGGGCCATCCCTAGGTTTCGGTGGTTGAATTATTTGCAAATTTTTATCCAATCGCGCCAAACGCTGCGCATTCCGCCACTTTCGAGAAACTGACACGAAGCCAAGCTAAAAATACATTATTAAACAGCTGACATGAGCGAGTCGAATGCCACAGATGGTGTCCACGAGGTTGAGGAGTCCAATCCGCTGGAGCAGTCGACCATTACGATGCTAGATGTCCTGGAACAGGAAAAGGAGCTGGAGGACGAGTACGCCGCAGTGCTGGGCGCCTCCGATGAGAAGTCGTGCACTTACGCCAAGGGCCCCATCGGCCGACAGGCCCTTTACTCGTGCCTCACTTGTTGCCCCGAGGCGCGCGAGGATCTGGACAAGGCCGCAGGAG…	GTCTATGCGATAGGTATCGGCTGCCAGTGTTGGTTGCAAGAAGTGATTAAGCTATTTATTTAATGACCAAAAAACATAAGCAAATTAAATTATTTTCAAATTCAAAGTACAAGTTTTATTTTATTTAATAGATGCTCACATTAAAAATGATTTATAAAATACTAAAATAAATTAGCTAGGCGTTCTAGCTACTTTTTGCTAGATATAGCTACTTTAGCTTGTGTTGCACTTGGGCGTTAGTCAACACTGTACCGG	GTCTATGC		Promoter	7	0
SX4Hb22-1B	2L:18,454,619	3'->5'	bsf & Ntf-2r	bsf & Ntf-2r	CG10302 or CG10174	FBgn0284256 or FBgn0032680		GTCCCACCGAAAACAATCGATTGTCGCAGGTAAACATCGATAGGCGCGAAGAGACATCGGTTTCAGCCGCACTCGTGCGAACGTCATTTTAATAATAAGCTCATTTATTAATTAAAACCGAACGATTCCGCCATGGCATCCATCCTGAGGACGGGCAAACTGCTGCGCTACTTCGCCGG	GTCCCACC	VNC, CNS, IPC	Promoter of bsf-RA & Ntf-2r_RA	11	0
SX4Da6	2L:18,688,525	5'->3'	male-specific lethal 1	msl-1	CG10385	FBgn0005617		GGGTGCACACAATCTCTTCAGCTGATACGCCGTACAATGCGTAGAATCCCGATTACAATTTCGCACCACACTAAATTTTCCTTGCTCGCCCTCGCAAAAGAACCGCTCTTTTCTTGGCCAGAATCTAATGGATTTATCGTTTTAAACGTGGCGTTCTTATCGCACGTGGTGACCGCATTTAGGCAGCAGTTTTTCGGTTCGTTTTTGAACGTTCTTTCACCGCTTTTTCCACAATTGTCCTCACAATGTAAAGTCGCCCCGAAAATGCTCTTAAAAGTATGGCGTTTTGCTGGCGTTGCCACTTTTCGGCAAAGCGCAGAGTTGATTGGGGGCATAGAGATGGCAATTTGCTGCGATGCACGAGCTGAGCACGACAGTCACGAAGTGAAAATATTTTCA…	GGGTGCAC		5'UTR	9	0
SX4Ch3	2L:19,142,368	5'->3'	brain tumor	brat	CG10719	FBgn0010300	AACCCACTGACGGCAGCCACAACAATTTGAAGCTTGTTCTCTCTGTTGTTGTTGATGTTGTTGTTATTATTATTATTGTTGCTTTGGCCATTGGCCATCAATCAGTCAGTCAGTTGTTCGCCGTCTCACTCACCCAACTGCAGTTTCCTTAAAGCTCGGACTCTCCCCGTCTCGCTTCCCCTTTTACTGCATCTATCGCTTAGTCACCCAGCCAACGGTAAATTTGCTTACGTTTTTCTGGTTTATTAAACACAGTATTATTTAACACTGACATTTTACAACCAAGAAACGCAAACGCCAAATGCAAAACAAGTTACACTGAAAAAAAACGTTGTTTTGATTTAAGTTTTAAAGTTCGGTTTTAAATTTTTGCTTTGACGCATTAAGTTATTTCAATCA…	AGTGGGTTCTACCGCTTTTCTTCTTCTTCTTCGCCAGTGAAGGTCAATGCTCGTACGCCAACGCCGCTGTCGACGTTCTTCTCCGATTCCGATTCTTCACCGATTTCAATTCTTCAACTGATGGCGACGTTCTTCTCCGATTCTTCAGAGCCTTTGTGCTGTTGATATTGCGTGATGATTGGCCTTTGTCGTTGTTGTTCTTGTTTAGTTAGTAGGTTACACTCAGGAAAATATGATAATGTTTAAATATTACAAAAATTTACTTTTATTTTTGTGCTTTCTTACCAGTTGCATTATGCACTTACCTGCTTTTAATTCCCTTCAACTTGAATGAAATGCCAAAGCCTTATTCGTTTTTTAATGTTTGGTCTTCAATTGACGGCTCATTTCTCTTTCCTC…	AGTGGGTT		1st intron-RA	2	0
SX4Lv836	2L:19,158,448	5'->3'	long non-coding RNA CR44977 or brain tumor	brat & lncRNA:CR44977	CR44977 or CG10719	FBgn0266312 or FBgn0010300	GGCCAGCCGAAAAAACTCACTCAACCAGTTTTAGCCAGCGGGAGAGCGAGAGAGACAAAGAACCAGCGAACGGGACCGAGAGAGAGCGGGAAATCTAGTTTCTGCAGAACGCCACGGGGAATGGATTGGCAATA	GGCTGGCCGCTTTTGTCGGCTTGGTTCGTTCGTTCCGTTCCCGTTCGTTTCCGTTCCTCGTTCCGCGTCTTGTAAAATTCTTCTTCGCCATGCTGGTTCATTCTCATTCAGTTCTTAACACTCG	GGCTGGCC	VNC, CNS lobes, PV, FB	Promoter brat-RB & 2st Exon lncRNA:CR44977	20	0
SX4S8-4	2L:20,797,045	3’->5’	varicose	vari	CG9326	FBgn0250785		GTTTAGTTAGCCTCTTTCTCACAAACAAGTCGGTTGTTTTTGCGCTGTTGGAGGAGTGAAATTCTTAGCCGCGCTATTGTTTTTGTTGTTTGCGTGGCGTTGTGTTTATAACAATAACAACAAGTGATTATCACTGGAAGACATGTTCTGTTCAAGTAGCTAAGCATATGGCTGGCTAAGAAAAAAAACACAAGGGTTATAACCCTTTTTTGGCCGAAATACGAAACTGTCCTCCGGGGTTACTTCATTCGGTCTGTTATTTTGGCCACCTCCCAGTTCCTTCAAAATGGTTCGGTGGAGCGCGCGGTCGCGGCGCCAAGCTCGCCAGGATAAAGTGGAGCTATTGGCCAACAACAACAAAGTGAATGGGCGAGGAA	GTTTAGTT		Promoter of vari	2	0
SX4Ch10	2L:21,052,637	3'->5'	Integrin betanu subunit	Itgbn	CG1762	FBgn0010395	AGCTGGTCTATAATATATTTCTAATGGGATGGAATTTTTAAAACAGCTAGACATAAAAGTATACTTTAAGGTTTTGATTGTGACTAAATATGATATCTAAATAAATAAAGAAATGGATCTCCAAATAAATATACATATATTATGTATATACTTTCCAAACACTAATATTTATTTAAACAAAACATAAGAACGATAGCAGTGCATTTTTTATGTCTTAAAATGTAGTGAGTTAGACAACACGTGAATGAAATTTGCTTTCTTTTATTATCACTTATTACTCTCATTTATTTTTAAGAGTGCCATTTATTCTAATCACATCATTTTCCCAATAACTTCTCACATTTTTTGTCACTCTCTCCTGATAAGATACGAGCGGAGCAATCAACGTTTTTCGTACTG…	GACCCGCTCCCATTTAATGGTAAAGAAGGGGTTACATATTTGTACTTTAGATATGTGGAGCCACAAGTTTTGTAGCCGTCGGAGCTTGTAAGGGACCGAAAATACTAAAATAAACCAAGACGAATTCATATGAAAGAGTCTAAAGCAAACAACAACAAACCAACAGCTACACATAAGCAAAACTATACAAATTTAATAAAAAAAATTTTGTTCATTTAGTGCAAGTCTTCTCTTAGAAAAATTTGTATTAAATAACACAATGAATAGGACTATCGGTTGGCATAATGTTAGTCTTGTGTTTTTCAGATTGCTTTTATGATTTTAAACGTAAAATAGAATTTAAATTATTTAATATATAAGTCAGAATAACGATTTTATTAGGAAATTACTGGTCACACT…	GACCCGCT		Promoter	18	0
SX4S20-16	2L:21,629,870	3'->5'	Decondensation factor 31	Df31	CG2207	FBgn0022893	GTCGGACCGGCTTTTAAAGCGCCGCCCTGTAGTGTTGGTAGACGTCGGTAGTCCGCTTGCGATAGTTCCGCCTCCGGAAAACATATCTTTGTTTGTTATCGTTATCACCCGTTCTCTATTTAATTCGGAGTTAGCTTATGCTGATAGATTTTTACAATTTTATTTTAATATATTAAAGAGATGAAATATAGCAGTGACAAATATTTCAAAATAACGGTCCCCTAAAAAGGGCTGCCACCTTTTAACTATTATTTAGCGGCTACACAAATATAGCAGGTAAAATATTCAAATGCATTCCTATCCTTGTTTTTCTCATTGACCTGAGTGATTTTTCGTGTAATACACCTTCCCAATTCTAAGTTTTTTTTTTTGATC		GGTCCGAC		Promoter of Df31-RA	22	0
SX4Lv689	2R:4,395,902	3'->5'	G protein-coupled receptor kinase 1	Gprk1	CG40129	FBgn0260798	GTTCGCACCTTACGGTATGTTACGTTAGTGCGGCGTTGCCACTCGATGAACTTAGTATTTTTGAAGTGTGACCCCTAACAATGTGCCGATAGTTCCTGTATTTTGGCCGATTCGATCGATCGGATCGGCTTATCGCCACTTGGAATTGCTATTATTACTTTTGTATTTTAAAACATACATTTTTCACAAATAGGAAATTCATTGTAAAAAATATATTTAATAAATATAATTTAAACATGTATAGTTCAAAGTAAATATTTATAAAATAAATAAAAATATGCGAGCCGTTATTGCCAAATTGGTGTCTTGAGGCAAGACGTACGTATGACGCACCTAATTTTTCTCTTCTCTAATTTTTCACAGGTCGCAAGCTGAATACTCTAATGACAATTGTTTTAA…		GTGCGAAC		4th intron Gprk	0	0
SX4S1-8C	2R:6,501,916	5’->3’	jing	jing	CG9397	FBgn0086655	TGCCAGCCGAATGGCTTAGCCAACTAGAACCGGGCACAAATCAAGATACGAAGCACGCGAAGCAAGAACGAAGGCAACGAACTGCCGTTCGTTTTTATAGGGGCTCTCCGACGAGCTGAGGGTGAAGAGGAGAAGAAAGGGCCGCGTGCAGTGTGTTCACTTTTGATTTCTGTGCAGCGGCAGCAGGTTTTCGAGAGCGGGACCAAGAGAGAGGGTCGCGTGGGGAGCTTGTTGCGCTACAATGTGAGTTCTTTCTGTGTGTGTGAGTGTGTGCATTTGAACTTCTGGGGATTCCGTATTTGAATTTCAGCATTTGGCGGCTGGCTAGATGGGCAGCAACTTCCGATGTGTCCGCGGTGGCAAGTTCGCTCACACACAAGCGACCCAAGCTGCAGCTAC…		GGCTGGCA	VNC, CNS	Promoter of jing-RA	33	0
SX4Lv807	2R:6,622,465	5'->3'	invader1{}757 (natural TE)		FBti0018980		GCGTAGTTCTTGACTTTACATGCAATACCAACACAATTATGACAGTTGTTCTAGTCAGCATACACCAATACTTATGCACACCGCATTTTTCTGTATGCTTCTCGTTTTCGTACAGACATCTACTTCCCCCCCCCCCGCTCCAACCCGCGACCAAACTACGTTCGGCAAAAACTCTAACGGTTGTCTGCCGCGCATCAAAGGCGTCTGCATGGCGCGGGCCAAGCAAAAACACAAAATTTCGTTTCATTTAAATGATCTGCGACACATACATACATCAATTGGGTATATGACACACCTTTGAAAACTATAGGTATTTGGAACATCTAACGTGCAACTCGATTTCAAATAATTAAATTGACATAAAAACAATTAAAAATACAATATTTAATGAAAACAGTC…	AACTACGCATAATTCTGATTTTGTGAAGAAGAGATCAGTCAGTCAGTTTTCGATCGTTACGCATAACAGACATGCCTCGCTCAAGCGCCAGAAAACGTCGCGCGAACCATAACGAGAGTAGTGAAGAGGAAGAAGGGCATCCTGATGACTCTTCGACATATGTATATTGCTTGATAGGATGCTGCTGCGCTTATTTATCCCCCTATTTTCAGACATGTGACTAACGATGATTTTTAAACGAAGCCCTCTATATATAACACCATTGTCCATGTAACCATATTTAAAGGTTGTCCTGATAACATAACAAAAAACCAACCCTACATAACATCCATTTAGGCAATGTGTTTCCCAAAATAAATTAACTTAATATATCTAGCCACGAACTTATAGTAAGATAAA…	AACTACGC	VNC, scattered brain lobe cells, PV	263 nt into Invader	5	0
SX4Co883	2R:6,632,531	5'->3'	Vacuolar H[+] ATPase 16kD subunit 1	Vha16-1	CG3161	FBgn0262736	CTCCACACAAGCGCAATAATCCGACGAGTGGCCTCTCGCTCAATCTCACTCTCTCTTGCTGCTCTCTCCCAGTTTTCGTTGTTGGCCACTCGCTCCGACTTGCCAACTCTCGATTAAAAAGTATATTTAAGAATATTCCGTGAGCGGCCACTCGCAATTCGTTCGTCGTCGCAGCAGCATTGGTCGCAGAGCAGCGTAAAACCCCACGTATATAGCACATATATTGTACATATAATAAAAATACTTTGTTTCGACTTGAAGCAACGCATACATATAACGAGCGCGCATAACATTCAGATTCATC		GTGTGGAG		Promoter of Vha16-1-RB	43	0
SX4Et23	2R:6,663,246..6,663,296	5'->3'	Adh transcription factor 1	Adf1	CG15845	FBgn0284249		TGCGCCATCGTTTATCTTCGTACACTGCGACTGCGATGTGCGCTGCTCACACACGTATACATGCATACAGCATACAGTGGCAGAAAACAGTTTGGCACGGGTTATAAATACGTATTTATTAGTAAAATAAATAAGTTGCTCAGTTCTTTAGACGAAACTATGGATTTTATTTTAATATTGAATAGGATGAGAATTCGGAAAATTAAAATATAGGGCTTTGGAAAGGTCAATAGATAAGCACAAATTAGAACAGCTGTGTCAACACTTCAGAGTCCCACTGTACATACCGG	N/A	CNS, VNC, IPCs by costaining, ring gland	1st Intron Adf1-RB	17	0
SX4Et18	2R:6,740,697	3'->5'	hulk	hlk	CG9432	FBgn0010482	CTCGGTGCCATTCAAGAGGCCTTGCCCGAGCTTTAGG	GCACCGAGATTCCACCAAAATAATTTCAGTTGCGAGCGGACCTCTGCACGGAGTGGAACAAAATCTGAAGAGCAAAGAGTACAGTCCGCGGAAAACGTTCAATTAATAGAAGCAAGAAACCACATATATAATCTAATTATTCTCGTATATACCCCACATATATCTCGCCTGTGCATATACGAACCCCGTATATATGTATCAGTGAACAAAAAGTTGTTATACATAAAATAAATTGCGAAAGAAGAAACACCATTATCAACTAAAAATAGTGACCGATTCTCAAAGGAATACAAATTTTAATAACGAAAGACCCCAAACGACGAGAACGAATCAATTATACAATTATAACACTATAAACTGTAGAACACACCAAAACGAGCAGACACGCGCACGCATGTT…	GCACCGAG	CNS, VNC, Fat body	Promoterof hlk	37	0
SX4S3-14	2R:6,749,238.. 6,749,256	5'->3'	Eb1	Eb1	CG3265	FBgn0027066	GGCNGCCCNTCGCAGGTCCGCATGGAGGGCTATCGATAGGCGCTAGAGATGAACGATAGTCCGTGGTCCACTATATAGCGATATCGACTGTTATTTTAAAAAAAAAAATTATAAATGTACGACATTTGAAATTTAGCAAAAAAACTTATTTTTTTTCAGAACAAAATATTTATATTGAACACCACTAAAAGTGTAACAGTGGTATGCGCTAAATAAGCGGCTTTGTTTAATCCCTGCTGGGCCGTCTTACTGGTTTTACTCTAACAACCCTTAATACTAATAAAATAAATTGCTTTGTTATACNTTATATCCATTATACATTTAAAAGTGGGTGTACTGTGTANGAGGAATCCGTGTACTATTGCGCAAGGAGGGACTACTACGGCAACTTTAACTATG…		N/A	CNS, VNC	5'UTR of Eb1-RB	5	0
SX4S6-15	2R:6,811,063	5’->3’	klaroid	koi	CG44154	FBgn0265003	GGCAAAATCACGTCTATTCCGAGCGGCGAAAAAATTCGAATGAACGGGGAAGACACATCGATTATTCTAGCAATCATCGATGTTTCGCCGCCTATCGATTGTTCACATGGATTATTAAAGGGAACGTTGAGAAACGGAATTTGTTATCATTAACCAGGAGAAATAATGGGTCAAGAATAAAAAATTTAATTTTTACACTTTTATCTTTTGTTCAACAAAGAAAAATAATTTGAATGAGGTGTGCAAATATGCAAACATACATTATTTTTCTATTAACGCCGAAACATTCGACTTCTGGCTTGATAACTAAGAAGAAGACTGAAATTTAAATATAAATTTGTTAACAAATATTATCGTTTTACAGGGATGTGATAGATTTGCGTCATGACAAACAATTGA…		GGCAAAAT	CNS, VNC, IPC, SEZ, Hindgut	5'UTR of koi-RA	6	0
SX4Lv661	2R:6,872,727	5'->3'	Coronin	Coro	CG9446	FBgn0265935	CCTCGAACAACAGTGTCGAACTTGCTCTTAGATGCTCAGCGCGCTCTCGTCGGCATTTTGTACTCGTCCCGTCTTTCTGCTGACTGAAAAGTCTGAAAAGAAGTGCCTTAAGTTCCCAG		GTTCGAGG	VNC, CNS	Promoter of Coro	22	0
SX4S7-8	2R:6,985,810	5’->3’	visceral mesodermal armadillo-repeats (vimar) & CG30156	vimar & CG30156	CG3572 or CG30156	FBgn0022960 & FBgn0050156	GTCTAGACATTCTAGAAATGTCTATCGATGTTAATAAAATGCGTAAGCATCGATATGGCATCTCTCATTGGAGGTATCTAGCAGCACGACTTCTGCTGTCACACTAGAATTGTTTTTGTGGGTGAGAACGTCTGAACGCCATTCTAAAAATACGGATC		GTCTAGAC	CNS, VNC	Promoter of vmar & CG30156	24	0
SX4S12-18	2R:7,345,133	3’->5’	Down syndrome cell adhesion molecule 1	Dscam1	CG17800	FBgn0033159	GCTACCCCGATGGACAGCTTCCAAGGAGTCAACATTCAGCGAACTGGTTCGCTTATTCAGCCGCACTAACGTGAATCCCATTTCACCGTTTACAATGAGAGCCGAGTTTAGTGTCCAATAGATATCTAGTGGCAAGTCACCTTTGGGAACCACGCAGTTGACACTAGCCACTTCTCCGCGATTTAGGGGCTCATCACCGAAGGAAAAGGGGCTAATCTGTGGTGCAACTATGAAGGGAAATCCATTTAAAGCTCGAGACATATACAAAGCTCTTAGCCACCAAATAAACCAG	GGGGTAGCTACAAATGTATTGCTAACAATTCAGCGGGATATGCTGAATACGTTTCCACACTAGATGTCAACGGTTTGTTTGACCTTATCACTATTTGTAGTGCTTTAAGTTTTGTATTTGATTTCATATTTTACTTACTTTACTTTTGATTCTCTCCACCTCATCTCCACTTCTAAAGTTCCTCCCCAAATCCAAGCGTTTGACTTTGGTTCTGAAGCGGCCAATACTGGTGAAATGGCGGGTGGCTTTTGCATGGTTCCCAAGGGCGATCATTCATTATTCGCTGCATGAATTAGCTTTGCGAACTCGCAAGTAATTAAAAATAAAACTTTAAAAATAATTTCGTCTAATTAATATTATAAGTTAATTCAAACCCCACGGACATGCTAAGGGTTAATC…	GGGGTAGC		8th Intron of Dscam1-RA	1	0	Double checked, 5' & 3' consistent and at +1 (L.K.)
SX4S6-7	2R:7,489,948	5’->3’	wech	wech	CG42396	FBgn0259745	CCCTGAACGAACAGGGGCGCGAATGACAAAAACAACAAAAACCAGCAGCAGCAGAAGGGCAGCGTCGTAACGAGAGAGCCGGGCAGAGAAGAAGAGGAAGAGGCAACGGCAGCGGCGAGCGCATGAACGTGAGTTTTGCAGTTTGATGGTTAAATGCGTGCGTGAAGGTTGGAGTGAAGATTTTGAGCCGAATTCGAATCCTAGTCCCCGCCGCAATAAGTGGGTCAGAATTGGAGCCGTTCGATTGGGCCAAACAAAAAGCTGGGCGCCACCGCAGACTGCAGCTAAAACACGCCGCCAAAGTAATTGGAAGAAGAAGCAGGCGCACAATAGGAATAATTGTTCATGGATTTTTTCGATTTCTCGTTCGCTTGCAGAAGGAAAAGTGCACGAGGGTGG…		GTTCAGGG	CNS, VNC	Promoter of wech-RA	29	1
SX4S24-4A	2R:7,623,347	5'->3'	Myosin-7a binding protein	M7BP	CG43340	FBgn0263077	TCGCCGACTTTCGGAA	GTCGGCGATAAACTCAAACTCCGAACCCCCGCTCCCC	GTCGGCGA		1st intron of RC	10	0
SX4Lv665	2R:7,989,416	5'->3'	Acetyl-CoA carboxylase & Nucleoporin at 44A	ACC & Nup44A	CG11198 or CG8722	FBgn0033246 & FBgn0033247	GGGTGAACAACCCCACAGCATAGTCGTATGTAGATCGGGACCCGCGTTTGTTTAGCATTTGAATTCGCTGGCTAAAGTGCGGATTTCAATCAAAGTGCAATGGGCAGCATAAATTCCAATTGCTTCCATCTGCAATATGCTCAATATGTCTTGCCTTGCTCGCCCTCTCTCGCTCGCGCACTCGCTGCTGACCTTGATTCCTATTGGATTTTACACATCGCGCGATGCCCGTGACGTATGTGTGTGTGTGTGTATGGGCGAGAGAGCAGCATAGCTGCCAACGTGTGTGTATGTCGG	GTTCACCCCACTCATTTGCATACACATATGCGCATACATTTCGCTCGGATCGTATCGTATAGGATCGGGCCGTAATTACCCGTTTAGTGCTTAGATTACCGCACTTACTCTTCTCCATCGCACTGCGCTTCGCACGTTTCTTTCGGTTGGCAATTTTGTTGTGTGTAACTGTTCTTTTCCGGTTGTTTTCGTGCTCATCGCGAGTACGTATTTATTTTTAAAAAATAATAAACGCGGCAAACACAATCACACAAATGTGCAGGCACAGTGGGACAAAGTGCGCTAAATTTGGATATGTAATAAATCCAAAACCAAAAAGAAAACAAAAAACGGTAAAATATTTTACTGTTGTTAAAATTCGATCATTCATTATTCGCTGCATGAATTAGCTTTGCGTAC…	GTTCACCC	VNC, CNS, PV, midgut, fatbody	1st intron of Nup44A-RB & ACC-RF	12	0
SX4Lv828	2R:8,164,650	3'->5'	Rs1 & CG30373	Rs1 & CG30373	CG2173 or CG30373	FBgn0021995 or FBgn0050373	GTTAAACAGCTGACGATTTAGAGATGAGAGCTATCGCCGGCACGCAATTTCGTGATGTATTGATGGCTTGAAAAACAAAGTAAAATATCAATTATGATGAAAATAATATGTTGATTTTACTTAGTAAACTTATGTTTATGGTTATTTGAAATTACTTAACATTAAAAGAGCAACAAACTAATATTTCCACAAATTCCACCCACGCTTGCAAACGATGATTTGACCACCGGTTCGCCCATCTCTAACACGCCACACGTGTGTTTTAAATTGTAAACACGCGCTGGTGGAGTTTTGAATAGTTCTTTGCTTCAAAAATGGGTGCAACCAAGAACCTGGACTTGATAGGCACCATCGAAGACGATGCCGAGGTGGAGAACTTGTCGGAGGACTCCCATGCGG…	TGTTTAACCAATTTTGTTATGAAATTTGCTTGAGTTTTCCATCGAAAATGCTGCGTTTGCTTACAAAAACAAGGGTGCTGCGGTGAGTTATTATAATGATACAATACCTAGTCAGCAGTAGTAACAATAGGCTCTCTTCGTAGCCAACTGATGCCAGCGACAGGCGCCACTCCACCTGCATCCCGCTTCTATGCGAAGAACCAAGGAGCAGCCAGCCAAAAATCGGATGACGACATGGTCAGCGATGAGCCCATCAAGTTTTTCGGCAGCCAGGCGGCCACTTGGCGCGCCAAGGACACCCGCAGTGGTGGCAGCGACGAGACCCTTTGGTACCAACCCTACGTAATCTCCGCCAGCCTGGCCATCTTCCTCCTGTACTTCTGTGCGCTGCGCGAGGAG…	TGTTTAAC		Promoter of Rs1-RA & 5'UTR of CG30373	5	0
SX4S1-3B	2R:8,174,141	3'->5'	LDL receptor protein 1	LRP1	CG33087	FBgn0053087	TGTTCGGTCGCTTCGCGCAAATCTCGCAGAGCAGA		ACCGAACA	VNC, CNS, RG	Promoter of LRP1-RF	26	0
SX4S12-19	2R:8,237,301	5'->3'	peanut	pnut	CG8705	FBgn0013726	AGCTGGATAATAACTGGCCTCTGTCGTTTGACCCGCTTCATGCTCGAGTGTCCTCGTCGAAAGTTCCCACACACGCCTCGTCCTGGCACCCTCTCTACCCCACCCTCTACGCGTCATCGCATGCCGATGCATACACGCACACGGACAAAGCCCGTTGATTGTGCGCTCTGTGTTTCTGTTTGTTTGTAATTTAAATTCTCATGCACTTCTGGCGATC		ATCCAGCT		Promoter of pnut-RB	12	0
SX4S3-2	2R:8,237,778	5'->3'	peanut	pnut	CG8705	FBgn0013726	TACCAAACGACGCTTGGAGTGAGAGCGCATGAGTAATGCGACACATACACACAGAGATACACGCACCCATACTGCCGCAGCAATGCACATGCAAACGGGCAAAGAGAACTACATATTTTCTGGTGGCCTTATCACTTGAAATGGAATGTTATGTTTAAAAATAGGCAATGAAACGCATTCATGTGTCCCAGCACTTGGGATTCCAGATTTCTGGCCTGAATGACTGCACTGGAGTGGCCACGGATC		GTTTGGTA		Promoter of pnut-RA	13	0
SX4S8-9	2R:8,649,564	5'->3'	patched	ptc	CG2411	FBgn0003892	TCTCGCTCGCTCTCTTGTTTCGTGTGCGGCCATTTTGGTTTGAGAACGCTCTCTGCGAGGGCTGCTTTAACGATAGCTCAACACACAAAATACCGAGGGGTGATTCAGGAGTTTTTCAGAGAAAATACCAGGTTTGTTATATAAAATTTATGAATGCTTGGTGCAAAATAAAGAATAACTACCAATGTAAATACATATGTTAACAGAAATTAAGAAATAAAATATATATCTATTACTGTTTAAATATCCTTTGGAAATATTTAAGTGATAATAATAATGATAATGTAATTGTTGAGCATACGGACTTAATGCTTGGAACTCATTGTTTACATTTATACTTTTTATAAACAAATAAAATATGTAGCTCTAATATACCCAGATAGCTCCGCCACGAGAGCG…		N/A		Promoter of ptc-RA	7	0
SX4Co888	2R:9,094,597	5'->3'	Bootlegger	Boot	CG13741	FBgn0033374	GACCAGACTGACGCGGCGCCGAGCTTTTTTTGTTTCTATATTTTAGGCTTTATTGCGAGTGCACGATGACGGATTTCAATGCATCCGGAGTCATTCTGTCTTTGGGTACGTAAAAATGTCTGCTCAATTTGT	GTCTGGACCGTAACAATAACATANGCAACCACGGCGGTTGAAGAGNNGNNAGTGCTTCCCTCGAATATNACCACCCGGATAAATCGAAGTAAAACTTCTTTGCACTGGTCAGCTTTTGAGTTTTTACACCCGTTACTCGTAGTGTAAAATGGTATACAAAAGCATATTCTT	GTCTGGAC		5'UTR of Boot-RA	11	0	Primer design needed to confirm with IS is correct, see SX888
SX4Et59	2R:9,116,653	3'->5'	Suppressor of variegation 2-10	Su(var)2-10	CG8068	FBgn0003612	GTGCGGACAAAACAAAATTCGTGTGACAAAAAAGGGGGCATTTTTGCGGTAGTTTGTTTAAGTGCAATTTGCGAAAGAAGGAAGGCTGCCAGTGGCGAACACAAGCCTTACCAAATTTTCTGCATATACCAACGTTAAAAGCCACTGAAACCCGATCGGTTCCACGAAAAGAAACTTTTTGCGAGAACGCCATGTTTGAGCATCTAGGTAATGATTTGGTGGCATGCGGCAGTTTCGGACCAGTAAATTATCCACAGATGGGAAAAATGTGGAAGCCAGGCTTTTGTCCGACTGTCAAGCAATCACTTGGCATATAATGTAGAGCGAATTTATGATTTTTTCTGCATAAAGCCGCACAAGGCATACGCATGTGTACATATGTGCGAAAACGCGATATTT…	GTCCGCACGGTCTGAAGAAATATGGCGGATGATAGTGTTGTTAAGCGCCGGCGGATTTGGCTGGCAAATCACTCTGTTCGTGGGTGGGGAAGGGTACAGACACCATTTTTTTCTGCGGTCACACTGCTTATCAATAACCATGGCCCCCATATTTATGAAAAATTCTTTGGACTGAATAAACTGAGACTGGCGGAAACATACCTTGTACTTGGTGGAATCAAAGGGATTAACTGCTATTGGCGCTGACGAAGTCGACTGGTGCCCGGGGCTCGAAGATGTTGCGGCATTTTCCGCCTGCGTGCGAGCCGTCTGAGAGCGGGTCTTTCGCATCACTATTATTTTCTATTCACGGTGGCGTTAGGCGTTCGGCAATTGAAGTCGCGGACTCGTTTGCATTTG…	GTCCGCAC		5'UTR of Su(var)2-10-RA	15	0
SX4S5-16	2R:9,186,343	3’->5’	Rab32	Rab32	CG8024	FBgn0002567	AACTGAACCGAAAACAAAAGGAAAACTTTGTCGCACGAACAAATCCGAAAGCGAGAGCTTTGCGAAAAGCTCTACGTAGAAAACCGTTAAACGGACTCCGAGTCGGACTAGATTGAAATCCGCATCGTTTGGCGGTAAATCGATTTTTAAGTTAGAGCGGCGTTAATTCAAATATAAAAATATATACTACTCCTAGAGGGATACCACTGTGGTTGCTTTTTGCAAAGCTTACACGATC	GTTCAGTTATAAACTGAAATTACTGGAGGTCGGACGTCTCGAGGCTCGGAATCACTGTTGTTGTTGTTTTGCGCCGTCTTGGCTCGTGTTGTTGTTGCCTTGCGTAGTATTGCGTGCCTGGCAAATCGAACGTGTGTGAATTTAATTTACGATTCTTATAATTATCAGCAAGAGCAAACAATATAAGTTGCAAACGACCGTTTAAGCCCTATGACACTAAGATC	GTTCAGTT		Promoter Rab32	24	0
SX4Et51	2R:9,237,980	5'->3'	Copia (natural TE)				AGCACCACGACCTACTCACAGCAAAAAACGTACAAGAAGGAAAGAAGGAATAAAAAAAGTGGTATTCTCTTACAATATGTTTTATGGCATAAAAGGTGTGGCCATTCATATCAAATATAAAGTAGTGTTGTTTAACGTTATTTTTGTAGGTTGAATAGTATATTCCAACAACACCCTTCGTTATCAGATTAGGATGATTCAATATGTTCGCTGCATTATGCGCATCTATAACATTGAAGTTGGAAAACCCCATGGAGTACTGCAGATAACTGTCTCCGCTGTTCTTCGCCAACTGGCGTAAGTGAGTAAATACCTGGTCTACTTATGCGAATAGACCAAGGGGAAAAGAAGTCTTATAAAGATAAGAAGCCCGATGTCAATGTTCACCTTCTACGAACC…		GTGGTGCT	CNS, VNC	170nt into a Copia	0	0	170 nt into TE known as copia, not in FlyBase, specific to 113232 background
SX4Lv683	2R:9,552,675..9,552,678	3'->5'	long non-coding RNA:CR43651	lncRNA:CR43651	CR43651	FBgn0263660	GNNNNACATATAAAACGTTTATATACAGCACCAAAAGCTTTGTGCTGCCTCCCGNNCACACTCGCATGGCGTAAATAGCGCTGCACTGTACTTGCGCGAAACTCTCCACAACGTCGACGTCGACGCCAACTCTCCACTAGCGCGTTTGGAAGCGATTTAGGTTCGCGTTTTTCCGTTCTGCGTTTCATTCGTCGTCGAACGGCGAACAGTGCGGTTGGTTCAGCGCTTGCAGTTGGAGGTATAAAATACAAAGTACAAAACACAGAGTATAAAGCAGTATAAAAACCCTGCATGGGAAAACCTCAAGGAGAGCACTGCTGATGGAGAGAGAGAGCGCGTCCTACGCTGTTGCTAACGTCGAAAATAGTCGCGGCGGTCCAATTGGTGGTGGTTTTCCCA…	NTGTGCGCCAGTCAGTGTGCGCGAGTGTGTGTGCTGCTTTGTCGCTGACACACATTTGTTGTTGCTGGCTTTCCATTGAAGTGTAGCTTTGTGGCCGTGTGGCGCACTTTTGATGAAATTTTCCGCGTCTCGTTGTTTTTCCATTGAAAGCAACGTAACCATGTAAATTACAAAACATAAACCTGTAATCTAATTCAAAATCTGCATGCTGGCCAAANAAAGTGGGTTAATTTGATTATTTGAAAGG	N/A	CNS, VNC	Promoter of lncRNA:CR43651	38	1
SX4S13-10	2R:9,552,846	5'->3'	long non-coding RNA:CR43651	lncRNA:CR43651	CR43651	FBgn0263660	CGCACAACGGAAAAACGCGAACCAAAATCGCTTCCAAACGCGCTAGTGGAGAGTTGGCGTCGACGTCGACGTTGTGGAGAGTTGCGCGCAAGTACAGTGCAGCGCTATTTACGCCATGCAAGTGTGAGCGGGAGGCAGCACAAAGCTTTTGGTGCTGTATATAAACGTTTTATATGTGCGCCAGTCAGTGTGCGCGAGTGTGTGTGCTGCTTTGTCGCTGACACACATTCGTTGTTGCTGGCTTTCCATTGAAGTGTAGCTTTGTGGCCGTGTGGCGCACTTTTGATGAAATTTTCCGCGTCTCGTTGTTTTTCCATTGAAAGCAACGTAACCATGTAAATTACGAAAGATAAACCTGCAATCTAATTCGAAATCTGCATGCTGGCCAAAGAAAGTGGG…		GTTGTGCG		1st exon of lncRNA:CR43651-RA	43	1
SX4S16-10	2R:9,683,880	3'->5'	Matrix metalloproteinase 2	Mmp2	CG1794	FBgn0033438	GCTTCACGTCGAGGCAAGTCAGCAGTTCAGTCACATTTAGACATCCGCGCGGTAAACCCGCTTTCGGCGGTATAACGAGATTTTTTATTTCGAATTCGACAGAAACAAATAAATGTAAAAAGGAGAAATTGAGATTTATGCTTGCACAAAACACGCGAATAAAAGAGCACCGCCCACTTCTAGCGTTTTCTTTTGTGGGGTGAACAAAGCGACGTAACGGTTGACAGGAATCGGGTAACGCGAATCGGGAATCGGTGTTGGTATCGGGCATATACTAAAAAACGGATGAACAAGGAAAGTCTTTCCTTTGTGCAGCCACTGCGTGCTAATTAATTGTGTTTTTGTGGCCAAGTGGCATTCTATAGTGTGCATTCTATACACACCAAATTTAAATTCTAT…		ACCCGATT		5'UTR of Mmp2-RB	11	0
SX4Et20	2R:9,949,825	3'->5'	Myocyte enhancer factor 2	Mef2	CG1429	FBgn0011656	GCGGTAGGTATATGACATCAGCGTGTGCACGATTTGTTAACAGTAAAACGCACGATCACTGAGTGTGGGGAAGGGGGTGTGTCGGAAAAGAGGGGGACCATCGTATTTCGAGTACCAACGATCACT	CCTACCGCCTTCGCGCCTCTCGCTCTCAGAGGCTATCTCGCTCTTATCGCTGGTGTGATGTCATTATGCAGCCAGCTCGGATGCACTGAGAACAATGTCACCAGTGGACATC	CCTACCGC	VNC, CNS, Ring gland, PV	1st Intron Mef2	3	0
SX4S6-1	2R:10,087,471..10,087,446	3’->5’	CG2269	CG2269	CG2269	FBgn0033484	GCGCCTCCCACGCTCCCCGTCTCGCGAGGACGAGAGGCGCTCGGCGAGCTTCGGGTGCCGTCGGTCCTCGCGGGTCCTGTATAAAGCATGGAAGCTCCAGAGACTGGCGACACTCTTGGTTCCGCCTTGGCTGAGCACAGAGGTGGGTACAGTGGCTACTGGCTGGCAGTGACGAGCGCTTCCTTTGTGTTGCTGGCGTAGGCGTGACGCCATGTTGTGAAAAGTGTCTGACAGAAAGTGGAAAATTCGCACGGAAAACTGCACTCGAAAGTCGTGGAAATAAAGAGCATTGTTAAAACAATCCAAGTGAGTTGTGAAAAGTGCAAACTTTTTGGCCAGTGATTGTGTGTGTGGCGAAGGAATTACGCAAATGTTGCACAGGATTTTCCGTTTCCATTG…	GGNGGCGCGGAAAAAAAGCTNTCGCTGCAGCCGAGCTTCGTTCGGGAAGACACTGAACAAAATTCTTACAAATAGTTAAAGTGTATGCAAAAATTTCTTCGAATATATATAATATGATATTATGTCTCTACTAATAACTGTTGCAAAATAATAATTAAATATTAAGGAAAAACATTTTTTTGATC	N/A		5' UTR of CG2269-RA	2	0
SX4ECPS13	2R:10,421,694	5'->3'	CG11825 & CG33474	CG11825 & CG33474	CG11825 & CG33474	FBgn0033519 & FBgn0053474	AGCCCATTCGTCTTCCCAAAATCCATTCGATCTACATATATGTGTGACTTGCTGAGAGAAAACCTATGCTGGTGTGTTTATTTTCGATAGACCCACGCACACAGTCTCATGATTTCACTCGCTCTTCACTTTCAATTGGAGGCTCGTTTCGTATACGTGAACGGGAGAGCCGTGCGATCTATGGAAGTGTGCGATTTTTGAAGGCACTCACAAATACTACTATGCGGCGAGTCGCTCTCTTCCTCGCTCACTGCCCACACTCTTTGGAAAATGATCAGCTGTTGGATCAGCTGTTTGGATTGCATGCACAACTTTGGAAATTAGCCACCAATTCTGGCTTATTTGAAAATAATAGTGCAATATAAACTAGATGTACTGTACTTTTGAGGCAGCTTCTAG…	AATGGGCTGAAAGATAATTTAGACGCAAAAAGACTGTTCGCATGAAGAGACACATTGCTTTGGAGTAAACATGGAGTAGATTTAAATAAATAGTAATAATAACATATTAAACTGTGATGCGCCAAGAAATACGTATGGAAAATCATGCAAGCAATAAAATGACTCAAAGTACAGTCTGTGCGTTGCCTTATACACATTTTGTCGTAATTTTCCATCGGTTTCTGGCTTGTTTGTCAATAAAAAAGTGAATTTTGTGGATGAGCGGAAAAGGCAAGTGATGAAGGAGAGAGATGCGGAGGCCACGCGAATGTTGGTTGGCTGAAAGATTAGCGTTGGTTAGGGAATGATGGAGGAGGGGTAAGCAGTGAAAGAGAGTAAACGGGCGAGAACGAACCGGGT…	AATGGGCT		1st intron CG11825 & Promoter CG33474	10	0
SX4S8-1	2R:10,437,986..10,438,005	3'->5'	G protein alpha o subunit	Gao	CG2204	FBgn0001122	GAGCGAACGAAGCGAGAGAGAGCAGCTAAATTTTCGCACACCAGAAAAGTGCAATTTACCAATATCACTGCGGCCAAAAATACAAGTGCAAGTGCTCGGCAAGTGCAACGGTAAACTATCAC	CAGAGCGAGGNNNGATGGTNCTGNTGGCGGCGTCGACGCGCAGCACTGGACGCGGCGGGGGTGGCTGTTGACCANCACTGGCCGCAACAACAGCTGCTGCAAAACAAGCTTATATTTAAGAATTTTAATTTGTTAAAATCTTCCGCTATTTATATACATATAATTTAATAAAATGTTTTATATAAATATGAAAGAACATGCTCACTTTACTCTCACTAAATGTTTTGCATCACTTTGTATTTACACACATTTTTATTTTTTAATATGTTTTGAAACATCTCTGGATTTTCTATAGCAGGCCNTTTAAAAAAATATCATGAA	CAGAGCGA	CNS	1st exon of Gao-RB	3	0
SX4S12-16	2R:10,534,372	3’->5’	longitudinals lacking	lola	CG12052	FBgn0283521		TCCAACACTAAACACACGCAGTCGGGAAGCAGAAGCAGCAGCAACTGTAACACAAATCCGTTAGCTCTCTCTTTACGCGAGAGCGTGATTAGTGTAGGGAAAGAGCAAAGTTGAAAAATTAACAAGAAGCAGAAACTCGCTAGGAAATTTAAAAAAATAACTGCACTTCGCTGTTGAAAATTTGCATACAAGTATGTCGCTGTGGGTGTTTATTTGAGGATGTATGTGTGTATGTGCAAAGGCTAAGCAACAATAATAATCTAGCTGAAATTTCAAGCGCGCAAAAGAGATGAAAGATATTGTTATTGCTGCGCTGAAATTAAACATGAACTTGACCTTGGGCCGCATTGCGAGTTTTTTGCGTTACTAATTTTGTTTTCTGTCTTCTTTCTCTTTGCA…	TCCAACAC		1st Intron of lola-RA	54	1
SX4S1-1B	2R:10,535,217	5'->3'	longitudinals lacking	lola	CG12052	FBgn0283521	AACGAGAGAGAGCGAGAGAGTTCGACGCTCAACTCTCGCTCGCTCGCTCCATCCCTCTCGCTCTGGCAGCAACTTCGTTTGCTG	CTCTCGTTTGGGGGCACGTTATGAAATTGCCAAGTAGGCAAAAGGAGCGAGTGAGAGAGGGCAGGCAAGCAGAGACGCCGACAGCGGCAGAGGGAAAAGGAGCTCATTCGATATTCGCTAACTGAATTAGCTTTGCGTACGCCAAAATTAATAAAAAGGAAATTTTAAAAATAANTTCGTNTAATTAATATTANGAATTATTTCTTACCTGGAAAATGTTCATACTTTGATTTTTTGCGTTCATTTCGTGGTGTTTCTTGTTCATAAGATGTTATTCGACATCTTTAGAAACTCTAAAAAGATAATATAATATACACGGGTCCACTTTTGGAGAAGTACATACATAATACTGAAAACTAACTGTTCTCCGCGGCAGAGAGCGAGGGAGATGGGTATACA…	CTCTCGTT		Promoter of lola-RA	>50	1
SX4Lw221A	2R:10,541,672	3'->5'	longitudinals lacking	lola	CG12052	FBgn0283521		GCGTCAGTCGTCAGTTTTTCTTCAGTGGCTTCGCGCGTCCGCAATTTTCAGTGTGTGGTGCGTTGTTGCTGCTGCCTACTCTTTTCTTTCTGCTCTCCACGGCAGCGGGAAAGGAAAATACATACACATGCATACAGGGCCCCATCACATACAGTAAAAATAAATTCAACTTTATTGCTTTTCCCCCCGTCGCGTTATCGTGTGTGTGTGTATTAGTATTATATATATTTTACTATATATATACATATATGGCTTGGAAAAGCAACACCAAAATTTGATATGTGCAAAGTTTATTGACGACTACGTGCTGCCTGTGATTCTATTTCGGTGTGTATATAAAATTGATC	GCGTCAGT	IPCs by costaining, VNC, CNS	5'UTR of lola-RC	36	0
SX4S24-12A	2R:10,735,535	5'->3'	CG7220	CG7220	CG7220	FBgn0033544		GTACGTACTGTCGGGCACAAGTAGTAGAAGTCGTCGCCGCTTTCGGCACCTCTCCAATCGCACCACCCCCCGCTCTCACCCGATC	GTACGTAC		Promoter CG7220-RB	3	0
SX4S1-3C	2R:10,874,752	3'->5'	CG30015	CG30015	CG30015	FBgn0050015	AGCGGAACCAAACGACACCGAATGCTGGCTAGAGATGGCAAGATACTGCACTGGCGAATAGGGATGGGAGCGTGAGGTTAGTTGATTTCATGACACGGTTACTCATGCACGAACATCGCACGAAGTGTAAAGCGATCTATTCAGAGTTCTCTTCTTGTATTCAATAATTACTTCTTGGCAGATTTCAGTAGTTGCAGTTGATTTACTTGGTTGCTGGTTACTTTTAATTGATTCACTTTAACTTGCACTTTACTGCAGATTGTTTAGCTTGTTCAGCTGCGCTTGTTTATTTGCTTAGCTTTCGCTTAGCGACGTGTTCACTTTGCTTGTTTGAATTGAATTGTCGCTCCGTAGACGAAGCGCCTCTATTTATACTCCGGCGCTCGGTACCGAATTCGG…		GTTCCGCT		5'UTR of CG30015	30	1
SX4S13-1	2R:11,451,112	5'->3'	quiver	qvr	CG33472	FBgn0260499	ATCTCTACCCTCGACGTTTCAGATGCTCGGCAATGCACGCGCGCCTGCCGCCCACAAAGTGCAGGAATTCATTTTCGGTGAAAATAAATACACAAATAAAATAGTATTTGGTGGCACTTGTGGAGCGGCTGTCGCGGCATTGCGACCACTGTGGCATGGATTGCGATGGCGTACATGATGAAAAATATAGTCAGACAGTGGTGTCGTATGTGAAAAAGCACCATTTTCGTGGGTGGCTGTGGGTGGTGGGCGTGGCGCAGCTGCGAGAGAGCGAAGGCATATCTCTCTGTCGCGGCTGCGCAACCGTGTTGGTGGTTGAAGAGAGTGGCGTGCGCAGGGAGAGGGCTCTTCTTCTTCAGCATATTACAGAATTAAATGAAAATAAGAAAATATTTTCAA…	GTAGAGATGAAAATATCGGGCGCCGCCTGTCACCGGCGAGTATTACCCAATATAAATCGCTAATGGCCACAGGCGGTCGCCGCCCCAACTGTAATTGTGAACGTCCGTGCGGCCATTGCCCAAAAATGATTACATAATAC	GTAGAGAT		8th exon of qvr-RA	7	0
SX4S12-2	2R:11,594,361	3'->5'	toutatis	tou	CG10897	FBgn0033636	CTCTTGATTATCTTCTCTCTCTAGCTCAATTGGCTGGCCGACTGTCTGCTGTCCATCGCTCATGAGTTGCCTATATTTCTTTTTCATTTGTTGGGTTTTTTTCCTACCTTTTTTTGTTGCTTTTCCTTGTGTATGCGTGTGTGCTTGACTTCGTGTTATATCTTATGCCCACACACATGCAGATAGCGCCGCCGTTTCGTTTGATTTGCCATTAAAAAAGTTTACGGCTGTTTTCTTTGGTCAATAAGCTCGAAAAGCTAATCAATTGCTCGAACAACAGAACTACAACTG		ATCAAGAG		1st Intron tou-RA	4	0
SX4S5-1	2R:11,893,011	3'->5'	eukaryotic translation elongation factor 1 alpha 1	eEF1α1	CG8280	FBgn0284245	CTCCGGCCGGCAACAGCGTCACACAAATACACAGGCATAGATATACACACGCATAGGCAGATAAGCACATGTGTATTTGCGAATTAAATTTGCTGGAATTTTCCTTTGGACTCTTCGATTTAACATGATGATGATTTTTCAGTTCTGCTACTGAAGACAGTTGACGAAAGCAAAAATACCAAAATCACTGAAACAAAATCGAGTTTCCATATGGAATTTTATTTGCACGCTCTTTTCTGTAGTTGCGCCCCACTCGTTTTACCCACACCCTTACATGCGGGCACTGGACCTAACCTCAAAAAACACGTTTTGTACGGCTGCAAGAGTTTGAGGTTAGGTTGTGCTCGCGCATGCAAACAAAAGTCGAACGTACGCTAGGGAAATGAGAAAGTGTTATAC…		GGCCGGAG		1st intron of eEF1α1-RA	16	0
SX4S16-19	2R:12,780,371	5’->3’	scabrous	sca	CG17579	FBgn0003326	GCCCGAAGCATGCAACAAGCAGGAAAGAGAGCGACAAAGAGAACGCATCAAGTTAAGAGAAAATCAATGAATAAACTCGATGTTAGATGCCCGAAAAATGTCCTTTGAAATGTTTGCTATTACCAAAGATC	CTTCGGGCAGGTGGCTGCTCTCTTCGGCACTCTTCCCCGGCAATTCCCCCGCTTAATTTACCATTGCCTTTACCGCAACTTCGTACTCGTCTGCTCTCTCGCTTTAGCCGAAGCGTGCCGAACGAAGCCGAGCATTCGGCATGGCAGCGAATAAAAGGAAGTGCCGAAGACGCGCCGCTTCAGTCCTTCGAAGAACGCCGCGCTGAAAACATCCTTCCATTGGAAGGTGCTCTAGTGAAATCGGTGATATACTTCATCCAGTGCTGCGAGCGAACTTTCCGTGGACCAAAAGTGAAAAGAACAGCTAAGCCAAGCAACAAGGATTAAGCCCGAGGAAGCATTGTTTGCCAGCGCCTTTTTATAAGGTGTTTGACTGTCACGGCGCCGGAAAGTCAAGGA…	CTTCGGGC		Promoter of sca-RA	25	0
SX4S1-8B	2R:12,780,416	5’->3’	scabrous	sca	CG17579	FBgn0003326	AGCGGGGGAATTGCCGGGGAAGAGTGCCAAAGAGAGCAGCCACCTGCCCGAAGCATGCAACAAGCAGGGAAGAGAGCCACAAAGAGAACGCATCAAGTTAAGAGAAAATCAATGAATAAACTCGATGTTAGATGCCCGAAAAATGTCCTTTGAAATGTTTGCTATTACCAAA		CCCCCGCT	VNC, CNS	Promoter of sca-RA	26	0
SX4ECPS1	2R:12,780,430	3'->5'	scabrous	sca	CG17579	FBgn0003326	ACCATTGCCTTTACCGCAACTTCGTACTCGTCTGCTCTCTCGCTTTAGCCGAAGCGTGCCGAACGAAGCCGAGCATTCGGCATGGCAGCGAATAAAAGGAAGTGCCGAAGACGCGCCGCTTCAGTCCTTCGAAGAACGCCGCGCTGAAAACATCCTTCCATTGGAAGGTGCTCTAGTGAAATCGGTGATATACTTCATCCAGTGCTGCGAGCGAACTTTCCGTGGACCAAAAGTGAAAAGAACAGCTAAGCCAAGCAACAAGGATTAAGCCCGAGGCAACGCCTGGAATAATTGTAGCATTGTTTGCCAGCGCCTTTTTATAAGGTGTTTTTGACTGTCACGGCGCCGGCGCTCGGTACCGAATTCGGCTGCTGCTCTAAACGACGCATTTCGTACTCC…		GCAATGGT		Promoter	28	0
SX4Lv688	2R:13,205,337..13,205,347	5'->3'	Origin recognition complex subunit 3	Orc3	CG4088	FBgn0005654	TTTCATTTCGCGTTCCTACCGG	AGCTGGCTGTTGTGTTTGGCGCCAAACGGGCGGCAGTGTTGGCTAACGACTTTAGGGGGTATCTTTGAAAACAAGTGAGAAAAGTATAAATTAATTGAATATTTTGAATTATCCCGCTTATAAAACAAATGTCATCTAACACGAACTAATAATAAGAAATCATACCCTTCGTGCTCGTACGCCACCATTTTGGTGGATACGAATTCGTCGTAGTTTCTGTGAACAGCACCAAGTTTTTTGAACGTTCGCCATCGCAACGATCCGACCATTTTGGGGCCACTTGGAACGAGAAAAGATAGAGGAGCAGGAAATCGAGGAACAGTATGATGGCTGCCAGGAAGTAGTCCTTCGTGCGCATCTCGGCGAACCTTCCACCGTTTATAATCTGCGCGTGATACA…	N/A	VNC, CNS	5'UTR of orc3	2	0
SX4Et6	2R:13,337,700	3'->5'	long non-coding RNA:CR44206	lncRNA:CR44206	CR44206	FBgn0265104	CACATGTCAATGGCATGTCTTTTTTTTTTTTTTTTTGGTTAAACCCTGGGATTTGGGCACGGAAATCCTTTTGTTTGCGTCACAGCAGGCAAAATGCCACAAAAAGGAAGGGGGCATAAAAATTAGGGGAGCAAAAAACGGATTTGTNNAGCGCGCAGCTAAATATTTGAAATTTTAAAGGGAAAACAAAGGCAGGGGGCGCAAATGAGCTGAAATTCAAAATCCCCTTTCTTTCAGCAGCATTCAGCATATGCAAATTTTCCCCGTTCNNCTATTCCCCCCCCTTTCATCGTTTTCGGTTTCTGACGAATGAATGCTGATGTCAAGCTG	GACATGTGTTTCGCAAATGTTGTTTTCCCTGTCTATCTCTCTCCCTCTCTCTGTCACTGCTTTTTCTTATTTTTGCAGATTTTATTGTCGCTCTTGAGCATAAAATACGTAGTTCTAATAGGCTGATAAAATAAGAAAGAACAAAATTATGAATAATGTGCGAGCAAGAGGGTTGGGGAGTCTCAGTCCATCCTGCTCTCGCAGGCGCAACAAGCGATCAGTGATAAGCAGAGAACCGTAATGGAAGCGAAACATCCACTCGCTCTCTTGCGCTCTCTTTCGTTCCTTTCCCGTGTTCCCCCTGTTCCGTTTCAATTATACAAATTTCGACCGTTTCTTTTGCCTTTTACAGTTGCGCGGCACACACAGTTGTTCGTCGTCAGCGGTGGTGAACGGAGT…	GACATGTG	CNS, VNC, Ring gland, PV,	Promoter of lncRNA:CR44206-RC	16	1
SX4S25-1	2R:14,001,085	5'->3'	mastermind	mam	CG8118	FBgn0002643	GCTGTACCCAAAAACACGACGTCTCTCTCGCTCTTTCTCGCACTCTCTTTTGTTCTCTCTGCACGTAACAACATCCCTGCGTCACACGTTGTTATTGTTGTTGTTGCTGTTGTTCCTGTGGACTGTTGTTGTCGTTGCTTCTGTTGTTGTTGCTGCTGTTGTTGTTGTTGTTGTTGTTGCTGCTGATGTTCCTGCGCTGCCGCTGCCTAAGTTGTTGTTGGCTTTTTGTCACAGGTCGTTGCACTACCAATACCCATGCAACAAAGAGAGCGATGTACGCTGTACAGTGTGACACATGCAGGCCGCTCGGACGGCAGTCGTCGACAAAAGGCAGCAGCAACAACAGCAGCAGCAGCATCAGCCACCCCCTCCATCAGCACTATGCGCCCTAAAAAACCT…	GGTACAGCTGTTAACGAAACTCCCACGCTGCCGCCTCTGTTGCTGCGCTGCTACTGCGCTGCCGGCGTCGCTGTTTTGTTGGACATTTTTGTGCGGCTTCCTTCGATTTTTGTTGCTGTCATCGGTTTTTTAAAAAATGGGGTCGAACTTCTTTTAGCTAAAAACGAACAGTTTGGCACCCCAAG	GGTACAGC		2nd intron of mam-RA	9	0
SX4Aq859	2R:14,618,307	5’->3’	Su(var)2-HP2	Su(var)2-HP2	CG12864	FBgn0026427	AGCTGGGCAAGCGCAATTTTCTTGGCGCGCACCAAACAATTTGTAAATAATATTTTTGCTCAACTGGTATTGGTACGACTGCAAATCACTAAAAATTATTAAGTGACTTAAGCACCGTGTTTTAAACATTGTTAATCGGAACGGCCACACCGAAGCGCGGGCCCACTAAACGCTTTTGTCATTTTTGCACATCTGTACAACGTTCACGTTAATTGCAGCGGCATCATCTTTGCTGGATTTCAAAGGAATATTTTGCGGTGAAAAGAACGAAAAAGTGCTTGCATTTGTGCGCTAATGGGTATATGAGGTCCTTCTGCTAAAGGAATGCCAAGTCATACAAACTTTTCGCGATTCGCCTTAATGGAAATAGATAAGACGCGGCGCAGTTGAAAGATTGCA…	GNCCAGCTAAAATCTAAAAATAACTTACATGCAAGGTTGCACATTATCGCTATCAAAATCGATTTCATTGATTTTCTATATATTCTATATCTATATGATCTATTAAATGCGTGATTAAGTTCTTATTCTATAAAATTATATAATTATTAATTATGTATTATATAATTAAATCAAGGGAAATCAAGAATAATAGCATTTATTATCAGAGTTTTAATAATAGCCAATTATATTAATGGGATTCATTCAAATTGATTTAAACAATTAATTTTGTATAATTAATATTTTATCTATTATTGTTATCTATTAAATTCATAACTTGAATATATTATTTCTTCGTTTTTTTTTTACTAGTTCATTTTAAAGCCAAAGCAGCCGATAGTTGAGTTGCCTTAGCCTGTC…	GCCCAGCT		Promoter of Su(var)2-HP	17	0
SX4La771	2R:15,322,145	5’->3’	CG8155	CG8155	CG8155	FBgn0034009	AGTCGATTGATTTCAGTTTCCTTCTTTTGTATTGTTTTATATTTGAGCAATACTTACGATACTGACATCGCTCAGAGGTACAATGGAACTTAGTTAGTCGTCGACCAGAACAGACTCGGAAAACATGGCTGGCATTTGCCCCCGGGAGGCGGTTCGGGTGAAAGTGAAGGCAAGTGAAAGGTGGCCAGAAGGCGAGACAACAAAAGGGCTGCTTAGTTTGTGTTCCTCAATCTAATTTTTTTGAAATCGCCCACAGAAATGCGAACCCACTGCTCGGCCGGAGTGGCGAAAGTTTTCAGTGGACCCGCAGATC		AATCGACT		5'UTR of CG8155-RA	7	0
SX4Et57	2R:15,600,395	5'->3'	IntergenicRegion!	N/A	N/A	N/A	GTTGGGGCGTTGCGGGGTTTTGCGATC	GCCCCAACCGCCCCATCAAGGTAAAAAAAAACGCGTCAGTGTGTCAAGTTCGTCTGTAGCACTCCAAAGAGCACAGCAAAGAGGTACCTGCCGGCCGTAAGAGATTGGAAAAACGCTCTTAACTACGATCTCTTGCGTTCATCCTCTCTCCTACTACCTTTCTCCCTCTCCCTCACTAGTGTGCAGTGTAAGGCATCTTTGGAAAGGTAAACGAACTTCCGGTTCGCTGGAAGCGCCTTAAATGTGATAGAGAAAAAAGTATGTGGCCTTACAACCGATACCGATATCTGAAATTTCGTGTTCTCTCTTTCATTTATTTGCAAATTATCAGATCTCTATGTTCCATGCAGTTTTATTGATAACGATTTCAGAAGTGAAACATCAACTTGTATAATCACC…	GCCCCAAC	CNS, VNC, Ring gland (prothoracic gland), Midgut	N/A	8	0	At least 15,000 bp away from closest gene
SX4Et8	2R:15,951,007	3'->5'	HMS Beagle (natural TE) & Stretchin-Mlck	HMS Beagle & Strn-Mlck	CG44162	FBgn0265045		GCGGCGCAGCAGGCGTCGGCCGCGGCGCAGCGCAGAAGTGTCGATGTCGCGCTTAACCGTTCGTTGGCGTTGATGGCAGCGGAGACTATGTGGAACCACAAGATGTTAGAGAATCAATTGCAGGGCAATAACTTACATATTCCATATACCACATTCTTTATCTGCCATAAGCCCACTCGGCGGCACCCTATCTCGATAGTAGGCCCCACTGTGTCGCTTTTGGGCATTTAGACCAGGTCTCTCTGTACTGCGACTTCTGCTCCACGGTGACTGTGTCACGATCAGTTTGCGGTGTTGTTCGCTTGGGTTTGCTGGGCCAGTTGGGTTGCTCGGGTGGTGCTTGGTTTGCTTCGATTGCCTAGACTGGCTACGTAATGGTTGCAAACCGCAAATGCTGGT…	ATCTCTAC	VNC, CNS, RG	5'UTR of -Strn-Mlk-RG	4	0	HMS Beagle not in FlyBase, specific for iso 113232 background
SX4S12-19	2R:16,111,089	5'->3'	Aspartyl β-hydroxylase	Asph	CG8421	FBgn0034075	CCCCAGGGACAACGAAACATCTGTTTGCCTTGGGAAAAAGATAAATAAATCAGGGAAAACCACTCTCTCTGATTTTTCTCGATTTTTGCACACCGATTCAATGCCCTTTTTCTTTGGCTACCGATC		CCCTGGGG		1st Intron of Asph-RA	16	0
SX4Lv830	2R:16,270,586	3'->5'	Kinesin heavy chain	Khc	CG7765	FBgn0001308	GTATGGAGGCACTATATTAGTGCTGACTTTTTTGGAACTGGTTCAATTGCCCAAGCTTTACCAGGAATATGACGGATTACACCTGGCGGAAAAGCGGGAAATTCAGCATAGCATACAAAGCAATAACATTTCATGTGGCATAAAAGCAATACAGCCAAATTCCATTGCCTCCAAAGTTGCTCTTATTGTTTTTCCTCATATTTTTTTTTTTGTATGCTTTGCGTGCATGACTCATTGGCGCGCGGACAGGGGAGGGGAAGTGGAGCGGGGGCTACCGTCAATGGGTGTATGTGTTTGGGTGGAAATGTAAGTGAGGTAAGCACTGAAGGCGGACTGGAAACTCTAAAAAAGCGCATATTTATGCGGCCCAAAAAAATGGAACACCCGCTTTTAGCAAAA…	CTCCATACACAGACATTATCATTACGCTCTCTCTCTCTCTCTCTCTCTGACTAACTCTATCTATCTCTCTTTCGCTGTGGCTTTCTTCTGGCGCTCGTTATTCACTATTCTTCCCCCTTCCACTTAACATGTCTTAATGCTCATAATTACAATCTGCTTCGCGGCCATGCGTTGAAAATGATTCAAAGGCAGTCAGCGGGAAAAGATCGGGGACAGGGGGAATGAATCTCCGAAAGAAATTTCACCGCAACTGACACCAGTTTATAGCTAATGTAACTGGCTGCTATGTACTAAAGAAAAAAACACATTATACTAAACCTAATCTCCACCGTCTGCAGGGCAAGGTGTATTTGTTCGACAAGGTCTTCAAACCGAATGCATCCCAGGAGAAGGTCTACA…	CTCCATAC	VNC, CNS	1st intron of Khc	0	0
SX4S1-2	2R:16,739,668	5'->3'	IntergenicRegion!	N/A	N/A	N/A	CATAACCCATACTCAGCGACTAAAGCTTCAACAGGAGTTTTGACGAAAGGGCATCTGGAAAAAGGTCAAAATAATTACAAATTCCATAAATTTATAATTCTTGTGGAAACTTTCCCTTTAAGTATTTATAATTGGTTTTAAATATGTACCAAGCTATACTTTTTTTTTTCTTTTTCTTAAATTATGCATGCCTAAAGGAGTCCTATCCTTAAA		GGGTTATG		N/A	0	0	IntergenicRegion!
SX4S9-1	2R:16,830,255	3'->5'	long non-coding RNA:CR43650	lncRNA:CR43650	CR43650	FBgn0263659	CGTGAAACCGTTACAATATACACGACAAAGGAATGCGTCACAGTTAAAAATCAAATCACACGTTAACGTAACGGCAGCGACGAACAAGGTTCGGCACCGTTGCAACATGTTTGAAGCAGCGCTGCCGACGCCAAGATCGCGGCTAGAGATGGTGGCGTGCGGCAAACACGCTTAGTCTTAGTCTAGTCGCTTGAACTGTTTTAACTTGCTAGCAGTCCCAGATTGAATGACATAATTAATTGCATAAGTGTAATGTAGTTTTCCAAACTGAAACCACTTCCCTAAACCAATGACTTTTGAACTTCTAGAATAGAAGCGACTTACTTACACAAACACACGTGGTCTGAGCAGCGTGCTCGTGTCACGCAGCAAACATCGTGCCGCGCTGCCACCTCTAGC…	GTTTCACGGCTTCCTTTTTGGCGCTCTGTCGCCTCTCAGCCGTCACTATAGCTTTTATCAATTAGGTGGACCCCCCCCCTTCCCTAAACAGACCGATTTAACTTTTACGTGCTTTCATTGATTAATCAAAGTGAAATTGAGCTGGGAAAAAGGGGGCTTGAGCATCTCAAAAGATATAAAAGACTTGTTCATGGTTATGTTTGTACGAATTTA	GTTTCACG		1st exon of lncRNA:CR43650-RA	22	0
SX4Aq850	2R:16,869,394	5’->3’	CG6426	CG6426	CG6426	FBgn0028737 or FBgn0034162	GCTACGAGCTTCGCTTTTTTGTTGACAAAAGCTCGCCGAAAGCTTCAAAACGGAAGACTTAAGCTGAGAACTTGAGAGAGCCAGCAAGCCAACTAAAGAGATTAGAGATTTTTACCGATTATAAAAGTATACTTTTTGGTGAAAATTACAAAATTTCAATCATTATTCCAATAAAACTGATGTGTTTTTACAATCTGAATTATGATTGGCTTATTGCAGCTTTCATGTGAAATATTTTATTTAAATATGAAGACAACTATATTTGCTTAGTTCGCTTTGCTCAAGTTTATTGTTAATATAAGAATCTCAGATGTTTAGATCTTGTTGAAGGCAGCAATGTCGACAGACTGAACAAAGTCCTCGAACTCCTCGATCTTCTCCTGCAGCAAATCGATGGAC…		CTCTAATC		Promoter of CG6426	12	0
SX4Lv808	2R:17,097,361	3'->5'	Glutathione S transferase S1	GstS1	CG8938	FBgn0010226	CTCTCTACTCTCACTCTCTCCAGCCACTGGGAAGCTATCACTGAACCGATCGTCACGACGACTGCACTGCAACTGACTATCTTCTG	GTAGAGAGTAACGGAAAGAGAGTGCGAATCGAACCGAACGCTATTCCTTCGCCCACGATTTAAGTGAACGCTTATTAGCGAATTGAAGACCCGAGAGCCCCAGTGCCCAGCTGATTTCGTATTCTTTGTTGAGGTAAGCCAAGGAATCCCTGGAACCACCTCATTTCGTAGCACCTTAGTGATGTAATTACGCACCAAGATTTACCCTTGCCAAAAAGTGGAAAACGCTTTTGCGAACTTCGATGCCGAATGGTGTTCGTCTCGAATCGGTTCTAAAATTACACACAATGGTTTTTTGGCTTCGATTGATTTGATTTGATTTTTGGGTCAATCGATTCGAAATCGAAAAGTTTTGAACTCGTTTCGCAGAATCGCAGTTCGCGCGGATCTCTCGCCTCG…	GTAGAGAG		5'UTR of GstS1	35	0
SX4S16-12	2R:17,097,505	5’->3’	Glutathione S transferase S1	GstS1	CG8938	FBgn0010226	CTTCAGGCGTTTGACTGCGTGTGTAAGCCGGCCGGTTAACTCGGAAAAAGGTAGTGTTTTAATTTTAAGTTTGGCTCTCTCTCTCTCTCTCTCTCTCTGATTCTAGTTCCAGTGGGCGTTGAAAAGGAAACGAAGTTAATGAATTAGTTAACATATTTAGCCACGTTTCCAGTTCTTCTTCTTCCTACCCTCTTTTCTTAAATGGAATGCAATATTCCAGCAGGCTTTGGCTTCCCAATTTGGCAATTAGCTTTTCATAAACAAAATGGAACTCTCTCTCTGTTCTTAAAATCTCTCAGTCGGCATTTAAATA	GCCTGAAGCTTGAAAGAGAGTGTTTGCTTGATGAGAGCGGCAAGCGTATAAAAGCAGCGTCGCCGGCAGAAGATAGTCAGTTGCAGTGCAGTCGTCGTGACGATCGGTTCAGTGATAGCTTCCCAGTGGCTGGAGAGAGTGAGAGTAGAGAGTAACGGAAAGAGAGTGCGAATCGAACCGAACGCTATTCCTTCGCCCACGATTTAAGTGAACGCTTATTAGCGAATTGAAGACCCGAGAGCCCCAGTGCCCAGCTGATTTCGTATTCTTTGTTGAGGTAAGCCAAGGAATCCCTGGAACCACCTCATTTCGTAGCACCTTAGTGATGTAATTACGCACCAAGATTTACCCTTGCCAAAAAGTGGAAAACGCTTTTGCGAACTTCGATGCCGAATGGTG…	GCCTGAAG		Promoter of GstS1-RB	33	1
SX4S12-13	2R:17,097,532	5'->3'	Glutathione S transferase S1	GstS1	CG8938	FBgn0010226	ACACACGCAGTCAAACGCCTGAAGCTTGAAAGAGAGTGTTTGCTTGATGAGAGCGGCAAGCGTATAAAAGCAGCGTCGCCGGCAGAAGATAGTCAGTTGCAGTGCAGTCGTCGTGACGATC		GCGTGTGT		Promoter of GstS1-RB	37	1
SX4Et24	2R:17,394,579	5'->3'	CG10939	CG10939	CG10939	FBgn0010620	GTCCGCGGCAGGTGAGAGCCGAAGTAAGCCCCGATCGTTATGTGTGTTGTGTTGCATACTTTTGGGCCAGCGTGGTGGAAAAGAGAGTAGAAAAGTCCGCAGATCACTGTGGTGAGTTTCACGGGAGTTCGAAGGCGAGAGATTTTTCGGCTTCAATAGTAAATCTGAAAACTAAAAGAAACTACTTTTTGAATGTTCTGAAATGTTTATGTTTTAAGCAGTGCAACCAATACGCTTAACGCAATTTATTAGCTATTATTTATTTAACTCCACGAAATTACACCACTTTATGGCCTATCGTATGATGACTTTGTTTCAAAGCTCTTTATTTCCGTAAAACCCATCACTTTGTTGTCTTCACTTTTGGGCCCTTTTAATCCCATTGTGTCCTCTTATCTT…	CCGCGGACACTTCAGCAACCGAAATCAGTTACGATTTGCCCGCGAAAGCGTTAACAACGTTTCAACGGATCTTCAGCGTGCGAGATAATATTACATACGTAGAAATAATATCAGGAAGGCAGCAGCAACAGCAGCAAAAACAACGCGAGTAGCCCTCTCTGCGCCTCTTTCGCCTGTCAACAGTTATTTTAGCCGATTGTTTTGTGTGACTTTTTCGTGTGCTGTTCGCTTTCGTTTCGTTTAGCTGTTCGGCAACTCCTTCATTTCATTAAAAATAGTAAGGCCTTGTAACAACAACAACAAGAACGACGACGTGTTTATGTGTGTGTATGTGACAGCGTTTGCATACGGAAAAGAGTAGAGAGTGCAACAATAATAACTGCAACAAAAACAGAAAAC…	CCGCGGAC	CNS, VNC, Ring gland	Promoter of CG10939	28	1
SX4Lv600	2R:17,548,248	3'->5'	Misexpression suppressor of ras 4	MESR4	CG4903	FBgn0034240	GTCCAATCCAATCCGCTGGGCAAATTCTCTCGGCCTCTCGGTTTCGGTCTCTTTTTGGTTCAGTTGTGCAGCGAACTTCCGTGAAATCGGTTGTTGTTTTGGCTACGTTCTCTCCTTGCTGTTTGCGCGCGTAAAATTCATCGCTCTTTCTCTCCCTCTCTTGCCTTCCCACTCTCTCTCCCTCTGCCGCCTACAAATTGTGGGAAAATTCTACCTAAGCAGGGTACAGCAACAAGAACAACAACAGCAATAATACGCTGAGCAGAAACGACAAAACAACAGCAACGCATAGGAGGAGAGCAGGTAAATAAACGTGCATAATTGCTGTACATTTTGATTGTAGTGTCCATTCCAAGAAATTTCAAGTAAATTCGTTTATTTTTAGCAGTAAGTGGCTCT…		GATTGGAC		Promoter of MESR4-RA	25	0
SX4S5-2	2R:17,821,042	3'->5'	grainy head	grh	CG42311	FBgn0259211	CTCTGGCCTATCGCAAAATGAGATTCAAGGCTTTTTGCTCGGCTCACACCCCTCGTCATCGGCGACGGTAAGCACAACCGGCGTTGTCTCCACGACAAC		GGCCAGAG		3rd Exon grh-RH	2	0
SX4S20-17	2R:17,870,797	3'->5'	mapmodulin	Mapmodulin	CG5784	FBgn0034282	GTCACAATTGAAGGCCGGCAATAACCACAACAACAACTACGACGAGAACAGCAGCAGCAAGAACAACAAGCGAGGAGCATTGCCAGCTGTGGAGATAATACAATTCCAAGTGCTCTAGCTCGTCTGGCCGGAAAA		ATTGTGAC		1st Intron Mapmodulin-RC	3	0
SX4CyO1-3C	2R:18,878,408	5'->3'	serrano	sano	CG12758	FBgn0034408	TGCCAAACAAAAACGCTCGCCACTGAGTCGCTGTTGGCCAAGATGAAGAGGAAGAGTTGGCCACGAACTGGTTTTCGTGCAACGCCGG		GTTTGGCA		Promoter of sano-RA	18	0
SX4S38-1	2R:20,262,329	5'->3'	Proliferating cell nuclear antigen	PCNA	CG9193	FBgn0005655		TAGTCCGATACCTTCTCCTGGTTAGCCGATTCGAACATGATGGTGACAGTGTCGGCGTTATCCTGCGCCTTCATCGTCACATTGTCCTCGTTGTTGGCGCATTTCAGAATCTTGGCCATGCTGCCCAGATTCATGCCCATGGAGAGATTGCGGTCGCAGCGAAACTTGTCGAAGCCATCGGAACGCAGGGTCAGCGAGACAAGCGACACATGGGAGTTGTCCATGGCCTGTAGCTGTAAGTTGAACAAGGTGTTAGGGATATGCATTTAAAATCTTTTTTGTGCAATTTTTACCTGAATGCCGGAGTCGCTGCAATCGAAGGTTGCCTCATTGAGCA	CAGATTCA		2nd exon of PCNA-RA	11	0
SX4Lv681	2R:20,584,465	3'->5'	stem loop mir-313	mir-313	CR43003	FBgn0262441		GAGTAGAGCAAAACTTTGGATGTTTTGAGAGTTCGAAGTTCATACTGTCATCCCGCTCTAAACCTCTGCATTCCATTGTGTCCCGTTTTGTGATTTTTCCTTTTCGGGATCTTCTTTGCGTTCTTTGCCCCCGG	GAGTAGAG	VNC, CNS, scattered enterocytMo	Promoter of mir-313	37	0
SX4S37-1A	2R:21,379,523	5'->3'	crossveinless 2	cv-2	CG15671	FBgn0000395	GCCCGAACGCAGACGAGCGTTTTCTCAGTGTTCTCAGCGTTTTTTCCGCTTGCAGTGCTCAGTTCAACTTTAGCTGCGCACGCGAGCGGTGCGGTTTTCCAGAAGCGCTCGAGAGTGGCTCGAAATTGTAAATTGCTGGAAAATCTATCAGCCGTAAAAGGGGAAAACTCGCGCGCGATTTTCACGTTCGCCGATTCACACGAGACAAC	GTTCGGGCTGGCCTTCGTGTCGGTGTCGCCGAGCCGAGCCGAGCCGAAGGCGAAGCAGCGCAGCAGCAGAGGATTGGGGCCTCGTTTTTGGGGGCTCGCACTTTGCTGCGATTTTTTAGCGATAAGGGGACTTTTCTGGTGTTGTTGTACAAACGCTAGTTGCCTTCTAAAGTTTTGAACTAATTGTTATGCTTATAGTGATTCCTTAAAAACAAAATACTAGTAAAATATGTTTATAATATTTCATTGTCTACGATAATTTTGAGATAATCTAGATTTTATAGAGATAGTATAGCCCTAAAAAGTTAACAGTCAATGTCTACTAAATTAAACATGTCGTAACATGTTTGAGATGTTAAGATATTCATATCCAACTGTACCCAAATTTCAGGGCTGCCG…	GTTCGGGC		Promoter of cv-2	15	0
SX4S1-1	2R:21,502,153	3'->5'	Misexpression suppressor of KSR 2	MESK2	CG15669	FBgn0043070	GACTTGAAAGCAGCTGGAGAAATTACAAGAAATT		TTCAAGTC		5'UTR of MESK2-RA	24	0
SX4Lv820	2R:22,592,958	5'->3'	defense repressor 1	dnr1	CG12489	FBgn0260866	GTTTGGCAGCTCTGTGTTAAACACCGAATACTCTGAAACAAAAACAACAAGGATATCCGTGAAATCG	TGCCAAACATAGAATGAATAAATGTGAGCGCTGCGTGTTGCTTAAGTAGTAACAATTCGTATTGCGCGCTCTCTTGAACTCTCCCTTACGTGCCCATCAAAGAGAGTTATATTAAAAGAGAACCAAATTCTCTTCTCTTGATTTGAATTTAAGAGGCTTTCTTTTGTATTTTTATATTTTGGTATTTTAGACTTAAACTAAGAGACTTCTAAAATATATTTAGATCAGAGAAATTTTTGAAGTGTGCAACATTCCTTGGCACTGTTACTTATTAATTATAATTTATTAATTTTGAAATATTGTAATTAGTTGTTAGCCATATTAAATCTTATAAATAATTTAGCATTAATATACGCATATCAATGGGCTGGACTTTTCACTGGGTGGCCGAAAAGTTAG…	TGCCAAAC		5'UTR of dnr	12	0
SX4Co887	2R:22,670,805	5'->3'	Ring and YY1 Binding Protein	RYBP	CG12190	FBgn0034763	CTTTCTGCAATTGTCTTTTTGGCTGCGGCAACATTGCCATATCGTAGAAGTGCTCAATGCCAGGCTATCGATATTTCGATAGTAGCGCGCAGCCAGTGTTGGCTAGCGTATGGTGCT	GCAGAAAGTTTTTTTCACAACAAAAAGCCACCGAAAACGCTCCAATTAAGCAACAAATGCGTGCCAAAAGCGCAGCGAATCTCCACTGAGGCCACCGTGTGTGCGTGAGCGTGGCAAAGGTGCGAGCAGAGCAACCAAACATCACAGGAACACGGCCAGCAGCAGCAGCG	GCAGAAAG		5'UTR of RYBP	4	0
SX4S1-3A	2R:24,187,664	5’->3’	over compensating males	ocm	CG3363	FBgn0266083	CTTGCGAGTGTGTGGGTCCGTGTGTGAGCCCTGGCCGCTGTTTACTTCCAGACATTTCCCGGGAACGAACGGCATGGGCTAGCGGCTGTTGTTGTTGCTTTAGCAAGATGATGAGGGAGGTGGTGGCACACGTGCTTCTTCCGATTACCGATAATTGGGTTAAGCGAATACTATGTTGGAAAAAGACGGCGAAAACTTCGGAAAATGTCCTGATTTTACACACTCAACATATGATATTAATTTAGCTACCTGAAGATAGGTGTTAACTAGGTGTTATATGTATATGCGCATAGATAAGAAGCATGCTGCACAGAAAGAGTAAAAAGGAAAATATTTACTGTAAAACTGAATTTTTGTAACACTCATTCCGAGAATTATCTTCTGAGAACTACTAATTGC…		TGTCTGGA		5'UTR of ocm-RA	13	0
SX4Aq843	2R:24,891,557	3’->5’	Na channel protein 60E	NaCP60E	CG34405	FBgn0085434	TCGCTCTGCATCGTGGTCGCCCTGCAGATTACGTCAAACGGAAAGGAAACCCGTTAGCCGAGCTCAGTCTCCGACAAACCTTAGAACCGAGCAGTCGCCATGCAAGCGCACGTATTTACAGTGGCCCAGTGTCATAGTGTCATAGTGTCCTAGTATGAAGTGAAAAAATCAAGGAATATGGTGAAAAGTGAAAAGTGAAAGGCAGTAAAAAGCCTGAAAGGGCATGGAACATAGCGCGGAACTCGCACCCCTACAGCCGCACAGTGAAGCGCGTTACCATCACAAGTGCATTATTCGGTGCGATGAAAATTCTTCAGCGCCCAAAAATAGAGTGAAATGTGTGCTGCATATTGTTGTTGCTGCTACTGAGTTGCTTAAGGGAGGGGGAGAGGCCACGAC…	CAGAGCGATGAAAAAATACACACGCGAACTTCCCCCTATTCTCTCGAAAAGGACTCGTGCGGGAAATGCTCTCACGCTCGCCTTCGTGAGCAGAGTCCCCCTGCGCCCTCACGTTTGCTTGTAGGTCAGCCGG	CAGAGCGA		Promoter of NaCP60E-RG	16	0
SX4S13-11	3L:131,693	5'->3'	Phosphoinositide-dependent kinase 1	Pdk1	CG1210	FBgn0020386	ACTGAGAGCGCCGAGGGTTAGCTTGGCGGGGGCGGCAACGCCAAAGAGAGTTCTCTCGGGTGGCGCTCGTCTCCCATCGGGTTCGCTGCTCGAGCCAAATGCTTGGAAGTCAAAGTCTCGCCCGACCATAGTTTCTTATTGGATTTCAAACCAGTCGCTTCGTGCACGCGGCGTTCGACTACGCACACACACACACCCATAGCGCGCTGGCATTGATATACATACACAGGCAAATACACGACGCCCCAAGTTCGTGGGATGTAGGGCTGTAGTGGAGCGATTAAATAATACTCCACAAAAGGCCAAATAAATGACATAAAATCTAAATCGGAATAAAAATAAGTGTATTCTCCCTCCGTGTTGTGTTCAAAGTATGTAACCGATTGTTTTCATTAGTCA…		CTCTCAGT	Midgut	Promoter of Pdk1-RA	35	0
SX4S16-15	3L:184,141	3'->5'	MAP kinase-specific phosphatase & CG34140	Mkp & CG34140	CG34099 & CG34140	FBgn0083992 & FBgn0083976	GACTGGACAGCACGGTGTGTATTTCGTTTGTTGGGTGAAAAACCTGCAACGCCAGCTCCAAACAGCCTTGTATGGACTTTGTGTCCAGGCGGGACTGCTCCAGCTTGTTCACCGTCTTTTGAATACCACTGTAGGGGTGGTAAGTCTTGCTTCAACAATTAATTTCCACAATTCGACGCACTTACCGAAAAGTCGTGCCGATGTAAGAAATGTTCAACAAATACCTATACATGTTATAGAGCACGACCCACAACCACCATCCATATCGCTAGAGATGGGCTTGGGCAGCTGGTT		GTCCAGTC		2nd Exon Mkp-RA & CG34140	9	0
SX4S7-3	3L:639,220	5’->3’	long non-coding RNA:CR43334	lncRNA:CR43334	CR43334	FBgn0286827	TACGGAACAATAAAAAATGTTGCGGGGCTTTCGTAAGTGTCTTTTTGGAATTTTCGTTTTTTTTTATTTTTTATTTTGTTTTTCTTTGTGTGTTTGTAGCTGGTGGCGTTCTGTTTTTTGTTTTTCGTAAACAACGCACACACACACACACACACACTCTGTAAAATTCGTCATTGAACGGTAAAAAACAAAAATTCCAACGTGTTTGACTTTGTCTCTACACAATCTCGCTCGTGTGTGTGTGGATTTTTTCAATTACAACTTTGTAAATGGAATTTCTGAACTTTATGTGAACGAGGTCATTTACAACACACACACACATTTGTAAAGAAGGGCGCGGGGCTAAGGTTGCTCGGGGAATTTTTGTTACATTCCTCATGAACTTATTTATAGGAAATT…		GTTCCGTA		1st Intron lncRNA:CR43334	26	0
SX4S6-9	3L:739,218	5’->3’	hinge3	hng3	CG13897	FBgn0035160	CTTATGGGGCTATTTTGAGAGAAAGCGCTCTCTGCTCTCTGCGCCAGGGAAGTTTAGCACCGCATTTTGCTCAGTTCGCCAATAAAGACGCTGCAACATGGACATGCACAGGCTGATC		CCCATAAG		5'UTR of hng3	11	1
SX4S12-17	3L:749,343	3'->5'	extra macrochaetae & hinge3	emc & hng3	extra macrochaetae & hinge3 (hng3)	CG1007 & CG13897	FBgn0000575 & FBgn0035160		GGCGGAGT		Promoter emc-RA & 1st Intron hng3-RB	35	0
SX4Et58	3L:1,177,391	3'->5'	bric a brac 2	bab2	CG9102	FBgn25525	GCGTGGTGTTTTCCGGTTTTTGCGGCGAATTGGGAAATCGACAGAGCGGCGGTTTAAGAGCGAAAGTAAGTGTGCTCTTTGCTTTCTTTGTTTTGAATTTTCAGA	CACCACGCCGGCGCTCTCATTCGCCGCGAGAGAGCGGGCAGCGCAGTCGGCGTCGGCAGCGCGGCGTCGAGTTTCATTCAATTTTTTGAAATTCAGTTCGTTTATCTGTGAGATTCAGTTCGTATCTGACTTTCGGCGTGAGTGGAGTGCAGCGTTTGTTTTTACGGCCACTGAAAGCCAGCAACAACAACAATAATACCCACAACAACAACAACAACGACAGAAGCGGCAGCAAAGACAGCAAAGCAAAAGCAACAACAAGTGACGTGCAACAACGACAAGCAGAACAGCATGTGTTGCATGCAGTGAACAAAACAAACAGAACATAAACACAAGTATTCTGTTAATATTTAATAAAACAAGAAAGTGAACTAAAAGTGAACCCATCGAGTGAATACC…	CACCACGC		Promoter of bab2	4	0
SX4S4-10	3L:1,586,548	5’->3’	CG13917	CG13917	CG13917	FBgn0035237	TGCCGATGCACTTGCACACCTTGGGAGCAAGGAAGGGAGCTTTTAAAAAGATACAGAGAGAGATGATGCATCTGACCGAGACTGCTTTTGTGTGAATGCTTAGGGGCCGGCGTGTGACCCTTTATGCAAATCCCTATTATTTTCCTCAGAAAGGCTGGAAAACGTTCACCGTGGCTGACTCCGTGAAACACCTAATCCAAGGGCTATAATGGGATGCGGAAATTTTTACTTATCAAATTTCAATAATGGTCTTAANAACTTTGTGGAATCCAAGCTTTTTGTTTTTCNCCACCATTAGGGACTCTACTGCAACAAGGTTAAAAACTTCCTCAAGGTTTGNTTTTATGCTAAGCCTGCGCTTNGCACGTGTTCTCAAGCTCCTTGGGGGGGATCTGACGN…		CATCGGCA		Promoter of CG13917-RD	29	0
SX4S5-21	3L:1,586,552	3'->5'	CG13917	CG13917	CG13917	FBgn0035237	GGCATAACTTTCTGCCACCTCAGGTTCTCTCTCTCCCAGTTCCACTTGATAGCTAGAGTTCGCTCGCGAGAGCTTCAGCGCCGCTCTCTCTTTTGTGGCTGCTGCCCGCTCGCTCAGAATGGATC		GTTATGCC		Promoter CG13917-RD	29	0
SX4S2-6	3L:1,586,552	5’->3’	CG13917	CG13917	CG13917	FBgn0035237	GTTATGCCGATGCACTTGCACAACTTGGGAGCAAGGAAGTGAGCATAAAAAAAGAGAGAGAGAGAGCTGCTGCAACTGAGTGAGAGTGCATTTGTGTGAGTGCTTTGGGGCCGGCGTGTGAAACATTATGCAAATTCAGTATTTTTTTTTTTGTGAAATGGGCGGAAAATAAAGCACTGGCTGTCTTCGGCAAATAGTAAACAAAAAGCCGATAATGCACTGGGGAAAATTTAATACATTAAACTTCAAAAAAGTTTTCTATAAAATTTGCTGATTCTACAAGGGTTTGTTTTAAATAAGCATTTGGGTATCATTAAAATAGGTACAAAAAACATTAAAAAGGGGTGAAAGCTACAAAACCAACATGTTTAAAATGGGGGAAAATGTTTTACTAAACGG…		GAATTAGC	CNS, VNC	Promoter of CG13917-RD	29	0
SX4Lv666	3L:1,802,818	5'->3'	JTBR	CG1935	CG1935	FBgn0025820	CAATAGGATTTCGAGTAATCCCGTCCATATGTATTGGAGTTATCCACCTACTGAGCATGCATAGGTTCTTCCAGGTTGTTTCCAGCACTTGATCCGATACAAGAGTTAGCTGCCCGCCTTCACAATGCTCGAGAACTGTCAGCGTCACCACATGCTCCTTGGACTAGGAGCCCTAACGATGGTCACCATACTCGTCCTGTTCGTGGAATCTCGTTACGCGGCAGATGGTCCTCGTCGCCGAGAGCCGCAATTCGTGATCGAGGACAACTCGACCTGCTGGCGGAATGAGAAGTACACGATGGTGCAGGAGTGCCACCCGTGCTCCGAATTCGACATAGTCAG	TCCTATTGCTTTGCTTTTCCCCCTATGAAATCAGCTTTACTGTGTGACCAGGGGAGAGTTTTTATTTTTGTTCAGCCGTCTTTGGAACTAGTTCTTGCTTGGCATTTAAGATTATATATTAAAACAAGATTGAATTTGCACATGCATAGATTTCGTAATTTAGATAAAGCGTTAAATTAAGGGAGAAAATAATATTTTTCGAGGAAATCTTATAAGCCGCGTATTCCGCTCCGATTCGCGGAACTGCAGATGTGTGGCCAGACTTCGGGGAGCTCGAAACTAGTTCGCTGTTTACGAACGACAATAAACGGAGACCAAAACAATTACGGAGGACAAGCACAAAGCGGACTTGAGAAATTTGTGAAAATTTTTATAAATCGCGTGTGTGGGCGCTTTGAA…	TCCTATTG	VNC, CNS, midgut	5'UTR of JTBR	6	0
TM6B,SX4[orig]	3L:3,250,470	3’->5’	long non-coding RNA:CR43626	lncRNA:CR43626	CR43626	FBgn0263617	CTCTCGATTCTCTGCGCTCAAATCCTCTAGCAATTCTAATTCGCATTCTCGCCGCCTCGCTTTGAACTTGAACTTTAAATGCACAAACCATAATCGTGTATGTTATGTTGTTGCTGGCCGAGGGCGTGCTCTCTCACTCTGGCAAACATGGGCTCTACTATTTTGCTATATATACCCACCACAATCAGTTGCGAGGCACCACTCGTTCCATTTGGGCGCTCGACAATCGCCCGCTGATC	TAGAGCGAGGCTCGAAAAATGGAGAATGGAGAGACAAATGGCCAAGTGCACGTACACCGCCGAATAGAAGAGATCGCTATCTACACGGCGAGAACGTTGCGTTGGTTACACCCAATCTAACTGGTATGACACTTTTTAGATTGCTCGATTTTAATGGATTAGGCATCACCCTGTATTCTATATCTAAAAGAAATTTTCTGTCCAATTTAATTTCTTTAGGAAGACTCAAAAATCTAAATCTCGAAATATTCTGCCTTTCAAGTACAACTGGAAAAATTGGTTCCGTAACATCGATGCCAACTAAGCTATTTTAAAATTGTTATATTAACCGATCTAGATTTTTCTAGAGGTTTAAGAGTAATATAAGCTAAATATATCTGTGTTTCGTATTACTTTCAT…	ATCGAGAG	.	1st Exon of lncRNA:CR3626	40	2
SX4S6-14	3L:3,250,550	3’->5’	long non-coding RNA:CR43626	lncRNA:CR43626	CR43626	FBgn0263617	GCACAAACCATAATCGTGTATGTTATGTTGTTGCTGGCCGAGGGCGTGCTCTCGCACTCTGGCAAACATGGGCTCTACGAGTTTGCTATATATACGCAGCGCAATCAGTTGCGAGGCAGCACTCGTTCCATTTGGGCGCTCGACAATCGCCCGCT	GTTTGTGCATTTAAAGTTCAAGTTCAAAGCGAGGCGGCGAGAATACGAATTAGAATTGCTAGAGGATTTGAGCGCAGAGAATTGAGAGCGAGGCGCGAAAAATGGAGAATGGAGAGACAAATGGCCAAGTGCACGTACACCGCCGAATAGAAGAGATCGCTATCTACACAGTGAGAACGTTGCGTTGGTTACACCCAATCTAACTGGTATGACACTTTTTAGATTGCTCGATTTTAATGGATTAGGCATCACCCTGTATTCTATATCTAAAAGACATTTTCTATCCAATTTAATTTCTTTAGGAAGACTCATAAATCTAAATCTCGAAATATTTCTGCCTTTCAAGTACAACTGGAAAAATTTGTTCCGTAACATCGATGCCAACTAAGCTATTTTAAA…	GTTTGTGC	CNS, VNC, SEZ	1st Exon of lncRNA:CR43626	41	1
SX4S2-5	3L:3,303,971	3'->5'	Zinc transporter 63C	ZnT63C	CG17723	FBgn0035432	ATTGTGACTGTGCACAATTAACTTGCATACATACGTGTATGTATGTACACACTCTGTTTGTATGTATGCGTGCCACCCCCAATTGAGGCGGAAAAAGGAGAAGCAAAGGAATTTCTGCAAAATCCAAGATGCCCATGCTATTTTCACTATTTTATTTTGCCAACTTTTCAGTCGACACTTTGCTCTTGCAGCAACAAAGCCAACAACGGCGAAAATTGGAAGTTATTTTCTTTTCTTTCTCCACTCTTTTTATCGCAAAACAACAGCAACACTGCCCGTGCACCGCTCTCCCCGCTCCCACTTGCGTCCTTGTTAATACAGTGAATATCGGCTAGCCACAAAGAGGGGAAATACAAAGAATCTTAATTTGCATTTGTATGGTTGATAAAAAGTCAACTT…		GTCACAAT		1st Intron of ZnT63C-RA	5	0
SX4Et29	3L:4,542,108	5'->3'	CG11357	CG11357	CG11357	FBgn0035558	TACCAGTCTTTTTCTTCTTTTTTGTTGCTGCCCCGTTCGAATTTCTCTCGCACTGTTAGCCGCTCTCAGTTGCTGTTAAAGCGGCGAAATTCACTGTTATATTTAACAGAGGCGTTGTTGTTAGTTGTAAAGAAGGGCTGTTAAGGGGAGTTGGCTTCATAAAACTTTTTGAATATTCAGAGTTAAAGAAATCTAGTTTTTAACAATATTTGTATCAAAACACATTTAAAAATATTAACATGTTCAGTATTAATATATATTATTTAAGTATAAATTTCAAAAACCCCAGGCATAAGATTTTATATACACCACTGGAATGTTAACTGAAAGCGTGAGATAGGCGATGTGAA		GACTGGTA	CNS, VNC	Promoter of CG11357-RA	19	0
SX4Lv806	3L:5,277,965	3'->5'	alan shepard	shep	CG32423	FBgn0052423	GGCAATGGTATGAGCTTCTTCTTCTTCCTTTTCTGCCGGCAATGCTCTCTTCGCTCTCTCGCTTAATTTACAGCAATCTACAGTAGCGGAAAATAGTCTAGGTGCGACCCATAATATTAAATATTTTCTTTTACTTTATGTAGTTTAAACATTGTGTAAAAAAGAATTTTCAGCGGCGAGTAGCATAATAATAAAGGTCTTAATAAAATAGCACAAGAACTTTAACTTCGGGTTGGATATGTGGCCGTGTAGCAAATATATTCTGTGTACATACTCCTTTTTCCGCTACTGTATATATTTCTTCTCTTCAAATTGTACTCTCTTAGAAAATTTCTCTTCTTATTGCCTCTTATTAGCTTGCGCTTTGCTGTTTAACGAAACTCTTTCGGGTTTCTACTG…	CCATTGCCGATTGCTGTCGCGTTGCGCTTTCTTCGTTTTTTTCGGCTGCGCAAACTTATATTTTGTCGTTGTAATATTTTGCATAAATATATAAATTAAAACGCGTGACGGAACAACAAACAAATAACGAAGACAGCAAAATAAAAGGGCGAAAAATCGAAACGAAAACGAGTCGAATTACTTTCAAGTGCAAATAGTGTGCGTGGGCGTGAGATTGTGTGTGTGTGTTGTGTTTGTGCGACTGTGAGTGCGTGTGTTTGTGTGCAAAAAAAAACAGAACGTGCAACAAGAAGCAAGAAGAAGAGCCATCAGCAGCTGACAAACCAGCAATAAAACGAAATTTCAATAAGTAAGCAACATTTAGGCAAAGCTAAAATCCAAAAGCAAATCGAACAAGAG…	CCATTGCC		Promoter of shep	15	0
SX4S13-2	3L:5,355,393	3’->5’	lamina ancestor	lama	CG10645	FBgn0016031	GTTCGGTCTGTCCGCCGAAAGTGCGAGAGCAACCACTCAACTACACTCGACAACAAAACAGTCATTTATTTTGAATATGGTGTTGAATTTAATATATAGTCTATATGAAATGCTATGTGAATCTTGTTTATTTTATACAGAAATATATACTAAATTAAAATGAACCTGCTATCTGATATTCAAGTTTCTAAAAAAGTCCTAATAAAACCGATAGCTTCATGATT	GACCGAACCGAGCGATCGTAAAACTCTTCGGCCCCAGGCCCACAATATCAGTCTGTCCGCTGCGCATAGTCGAAACGGAAGGAAAATCGCTTTAATTCTCTGTGATCTGTGTTTGCGTGTTGAACTCGAGTTTTCAGTTCGTTGTTATCTGTTCAATTTCATTTGGATGTGCAATTGCCGACGCTAAAAATATATACGTAACGCGTGCAAGAAATTGAGAGTATTGCCCGACGCTCAACTAAATTACAAAAAAGAAATTTTATTTCATATATAAACGCCACGTTCTCGCGTTCTAACAAACTCCCCAATAAAAAACACACTCAAGCAGCACATTACATATACTCGACCACGCTGTATAATTAGTTACTAGCCGTTGATATTTCCAATACGCCGCATAGC…	GACCGAAC		Promoter of lama-RD	26	0
SX4S14-1	3L:6,083,974	5’->3’	CG13293	CG13293	CG13293	FBgn0035677	GTCGGTCCGAAAGTTACAATTCTCATATCTCGCTGCAGACATCACAAGCTGCAGAAAAACTTTGTCAGGACCAAAAACCGGATGCGAGTGACCAGCGGAGAACTTTTGCCTTGGCCCCCAGGACACTTTTTGTGAACTGTTCGACTGTCGCCCGGGGGCAATTTACATTTCACATTTAATTGGCAATTTCTATTTATCGAAATT		GGACCGAC		1st Intron CG13293-RB	2	0
SX4S13-4	3L:7,865,489	3'->5'	PAR-domain protein 1	Pdp1	CG17888	FBgn0016694	GTGAGAGTTGTTTCTGTGGGGAAAACACGATC		ACTCTCAC		1st Intron of Pdp1	3	0
SX4S14-5	3L:8,058,742	3'->5'	bip1	bip1	CG7574	FBgn0026263	CGCGAAGGCACCGCGCGAAGCTCGGTTTGGAGAGCGTCTCTCCAGCTTTGTCGAGCTTTGTGCCCATGCGTGCGAGATC		CCTTCGCG		Promoter of bip1	26	0
SX4S3-5	3L:8,308,890	5’->3’	Bax Inhibitor-1	BI-1	CG7188	FBgn0035871	GGCCCTACAAAGTAAACAGTCAGTTTTAAAACATCAGTGCAAACAGTTCTAATTCACTCCTCCGTTTGACAAACTTATGTGTAATATTACTGGAAACTAGCAAGAGCAAGTGCAAAAAAGACTACAATGGCAGATACTGCGAATTACATCAACGACCGTTTCCAGACTTTCATGAACGGGCTCGGTGACCGTTAGTAAGTATTACATGCCGATGGGTCACCCCCTAAGAGGTTGGGGTCCAAGTGCGTTGCACTGACGTGTTGTTTTGGTATCCAACCACATCAACAGTTGTCCATCG		GTAGGGCC		5'UTR of Bl-1-RA	5	0
SX4Lv832	3L:8,600,988	3'->5'	Ribosomal protein L14	RpL14	CG6253	FBgn0017579	CTACCACCGAGCTGTCAAAAAAGTTCTTTCCTTCTCTTTCTTT	GGTGGTAGCATGGCGTTAGTGTTGCTAAACACAGAGTTGCATGTGGTCTAGTGTTGTGCAGAAATAGTTAATGTGACAGTAAATCATACACATCTTATGTGGTATTTTTCGCTATCAACTGTTACAGTCACACTAAGCCAATTCGATAGATTTCGATAGTAAAAATAAACATTTTGGAATAACATAATTACTTTTGTAGAAGTTACTTTTTACGGGGTTAATTTCAAGCAGACATTTTCCCAACATGGTTTACATACACTTCCCCAACAATTTAACCGAAGAGGAGCAAATGCTGCAGGCCAAGTATCAGAAACTCAAGAAAAAGGTGGGAAAACTCATGCCACAAATGTGATTATTTATATTAACAAGTTTTTAACCCGTAGAAAAAGGCACTGCAAG…	GGTGGTAG	Protocerebrum midline, VNC	Promoter of RpL14	4	0
SX4Aq851	3L:8,745,330	5’->3’	Paramyosin	Prm	CG5939	FBgn0003149	GGCCAAACCAATTCAACGAAATACTCTTTATTCGAACGACAACGGGATCTCTTGTTCAGTAGATCACCAGCCTTACTCCGACGTTTATTACGAATTTTCTCGGTGACTCGGTGACAACTACAAAACTGCGTGCGGTGCTGTATAGATTTTCGCTTGAGAGGAACACACAAATCATAATACTAGATACGCGAACCGATCGCACATTAATTTATAGAACCAAAATCGAAAATCTGACCTAGCAAACATGTCGTCATCGCAGGCTGTCCGCTCCTCGAAATACTCCTACCGTGCCACGTCCACCGG		GTTTGGCC		Promoter of Prm	5	0
SX4S3-11B	3L:9,301,535	3'->5'	IntergenicRegion!	N/A	N/A	N/A	CCCTACACCCTTTGGAAGTTTTTGAGCGATTTTCAGTGGCTCAATGCGCTCACATTGGCCCATTTCTACGCAACTTGCCAAACAACTATAAAAATAAATTGTTGTAATAAAGCGCCAAGCCCCCACACACACAC		N/A	VNC, CNS		2	0	more than 10,000 bp away from nearest gene
SX4Et4	3L:9,505,348	3'->5'	Pathetic	path	CG3424	FBgn0036007	GTCCCTGCTTAAATATAAATACTGAGAGAGCGCAACAGTGCTGCCGACATTTATTTTACTTTATTTTATAAGGCAAGATGTAAAAATATTATATTTTAGAATACGTAATAAATTATAGGTATAATCTAGCCTTTAGGAAAATTATGATTTTTATTATAAATATTTATAAATATTTTTTTAACTACCTTAAGTAAAAAGACAACAAAATGCCACTTAAGGAATTTTTGTCAAAATGGCTACGATTATTAGAATATTTTTACTTCTTAATGAATTATTCTTAGTAAACACAAAAAAATTAGGTAAGGCAAGTACGTATCTGATTTTACAGCTTGATTTATGAAATTTTAAAATCC	GCAGGGACTGTGTTTCTCATTTTAGTTGCTGTTTGGTGTTCGCGCAGTCCGCACGGCTTTTTGTGTCGCGGGAGATATCTCCGATTTTTTAACTGCCCAAACTGTTGGCATTATTACAACTTTTATTCGCCTAAAAGGCGATTGACCGGGAGGAGTGTTTGATTTGCGCGGCATTCACCAATTCGTCAGCACTTCAGAGAAAGAAGGAGCAATTAAGTAAGCATAAATTCTGAACTACTGTACAGTCGCCGGATTTAAGACAAGGGAAGCGAAAAGAGGGCAACACTTGAAGCACATGGCAGAAACACAGAATAAATTGGGTTTGTCTGAAAATAGCATAGTGCAACTGCTGCTATAACAGACATGTGTTATGTATTCAAAAAAACATTCGAAATAGAA…	GCAGGGAC	Fat body, Midgut	Promoter of path	25	1
SX4Et65	3L:9,844,070	5'->3'	Ras GTPase activating protein 1	RasGAP1	CG6721	FBgn0004390	GGAGGTGGCCCAGCCGCTGGTGCGACTCTTTACGCACACGGAGCGCATTGCGCCGATCATCAAGGCGCTGGCTGACCACGAGATCTCCCATCTGACGGATCCCACCACCATCTTCCGGGGTAACACCTTGGTCTCTAAGATGATGGATGAGGCAATGCGATTGTCTGGACTGCACTACCTCCATCAGACATTGCGTCCGGTTTTGTCGCAGATCGTTGCCGAAAAGAAGCCATGTGAGATCGATCCCAGCAAGATTAAGGATCGCTCTGCGGTGGACACGAATCTGCACAATCTGCAAGATTATGTGGAGCGGGTTTTTGAGGCAATCACCAAGAGCGCTGATCGCTGTCCGAAAGTTCTGTGTCAGATCTTCCACGACCTTCGCGAGTGTGCGGGTGA…		CCACCTCC	CNS, VNC, IPC	2nd exon of RasGap1-RA	0	0
SX4Pr4	3L:9,972,479	3’->5’	variable nurse cells & CG42455	vnc & CG42455	CG11989 & CG42455	FBgn0263251 & FBgn0259932	GAACAGCTTCTATTGAAAGGGCTTTCAGACAGCTTAGTGGAACTTCTAACCCCATGTGGTTTTTGGTGGCAACTAAAGTCACTTGTGCCAGGGTCTTTTCAATAATTGTTAAAACTATAATAGCATAACTTTTAGATTGCCTTAAGAATATAAATATATTTGATTGCAACATTTTTATTTGTGCTTTTGATACTCTTTGCCGAGATC	AGCTGTTCGATGAATAGTCCTTTGAGACAGGCACACTATACACATGGTCACGCCTTTGGGTTAGTTTTATTCAATATCCACCTGGCTGTTTAATTTATTTATATTCGCGAATGAGCACACTTCTTCCACACTAAGTTTATACACCGGCACCAGTCTGACCAGAGTTTGCGTGGGCCGAAATTCCAAGATATCTTAGTTTGCAGAGAATACCAATCATACTGCTACTATATTGAAATAG	AGCTGTTC	CNS, IPC, VNC	1st Intron vnc-RA & Promoter of CG42455-RA	5	0
SX4S40-1	3L:10,463,080	3'->5'	Gemin 3	Gem3	CG6539	FBgn001180		AAGGCAACCGAATCGTTTCAAAATTTTGTCCAAAAAGTGGAAATTTACGCGAAATGGAGCGCGAAATAGCGCACAGTTTAGCTGGCGGCGAGGAACGAAGTAGCGATGTGGCACCTGGACAGGTTAAGACCTTCGAGGAACTGCGTCTATACCGAAATCTGTTGAACGGATTGAAGCGCAACAATTTTGTGACGCCAACGAAGATTCAGGCAGCTGCCATACCCATGGCACTGGCCAAAATGGGTAAATATCTTACATGCAACTGAAGATTATCAATAATAGTTGCTATATATATCTGCAGATCTAATAATACAATCGAAGAGTGGAACTGGCAAAACTCTAATCTATGTTATAGCCGTCGTTCAGAGCTTTAATCCCAACATAAACCAACCGCATGCC…	AAGGCAAC		5'UTR of Gem3	2	0
SX4Et22	3L:10,678,568	3'->5'	simjang	simj	CG32067	FBgn0010762	GCCTTGCCGTTTCTCAGCCAAACAGTCAACGGCCACCGAATGCCATAAAATACATGCTGCACACCCGTGGGCAAACAATTAGGATAGGCTATTACAATTTATAAAAATTATAAAACCGTTAAATGTTTTAAGTGCTTAAAGTAAATGTCTATAATAATGCTTAGATTATTTTTTACCCATTCTATTGTTGGAACTAATTGATAATACTTTGAAAAATCAAAATTTAAGATGAGTAATAAGTAGTAAGTAGTTTAGCGATAGAAGATTAATTTTAAGAAAAATAAATACCTTACCTTAATCCATTGCTTATTCCCAATCTATTGACCCCAGGTGTAGTAGCACTCACTCACACACACACGTACACAAAGAATGGCAGAGGGGTGGAGGGGCGCATGGTTG…	GGCAAGGCAAAAAGGCAACCGATCTATTTATTACAATTCAGAATTCACAATTCACCCTGTGCAGCGTGTACATCATTACGCATTTGCATTTGGCACATTTAAAATTTCAGCGTGCTTAATTCTTGCTGGCTTCCTGGTTTTATTTTGCTGGCGCTTTTTTTTTTGTTGCCTTTTTTTTTGTTATTTTGCTCGCCAAGCAATTGACGCCTGCACTTCGAATGCTTTGGAAAAATTCCACTTAATCAAGCAAATTACCAACGAGTTGCTATGCTTTTCTCATGATTTTTGTTTTTGGCTCTATTTTTAGGCTTTGGGCTTTTTTACCTTATTTCGGTTTTTGGTTATTTGGTTTTTCGGGTTGGCAAAACAAAAATGGCATGCTGCACGATGGGAATGAAA…	GGCAAGGC		1st intron of simj-RA	6	0
SX4S5-11	3L:10,737,141	5'->3'	IntergenicRegion!	N/A	N/A	N/A		GGCCGTGCTGCAGTCGCAAGTGTATTGGTGTTGCCGTGCAGCAAACTCTCTCGCTCTCTCACGACAGAAAGAGAGCGAGAGTCGTTGCGCTCTCTCGCTCGCTCGCTCAGCATTACAAAAAGCCAATTTTGTTACTTAAATGTTTACGCTTGTGTTTATCTTTTGTATTCGGTTTCTTATTAGGTTCTCATCTCGTTCTCATCGTTTAACAATTTGAGATATGATGGTGTGGCAGCGTGTTGGTGTGTGTGTTTGTGTGTACTTTGATTTGTGTGGGGAGCGCGACCAACAGAAGGAGAGAGCGAGACGGAGAGCGTGGGAGCGAGAGAGCGTGATGTTGGGGTCAGTGCGATATTCTTGTTGCTGTAGTTGTTGTTGTTGTTTTTTCGGTGGGCTTTT…	GGCCGTGC			6	0	landed in intergentic region
SX4S4-9	3L:11,092,973	5’->3’	JIL-1 kinase	JIL-1	CG6297	FBgn0020412	GTCCGTACCTAATAAGTGTTCACGAATGAGAGCAAAGCAGATGGCGGAGAGCGTCCCGCGTTTCAATGTGTGTGTGCGTAAACGAGTAGAAAGCGGCGGTAAAAACCTTCTCGTGTAACACAAAACAAATTATACAAAACATTCAATCTCAATATCAAAACGTTACTGTATTGTCTATTGAAAAACAAGTACAAGCGTACGCAGGGAAATTGGAAAATCCATTGAAAATCGAGAGCAACAGTCGCCAGAGCGGAATCAGCGGACGAAAACAAAAACGCTTTAAAAACGCAGCCGATACAGAAAGTGCCAGCGTGTGAGTGTGCATATGTGTACGTAGTTGTGGGCAAAGAGAACGGTAAAGAATAAGAAATCGAAAAAAAAATAAAAAACTAACTGTGG…		GTACGGAC		5'UTR of JIL-1	12	0
SX4Et50	3L:11,215,775	3'->5'	CG42671	CG42671	CG42671	FBgn261553	CTAACAACGCACACCTGCGACGCTCATTCTTCCCTGAATTGCCGTGAGTAAGCGTTGGGTTGAAAAAGCGAGCGCGTGTCGTGAATCGGAAAATCGAGACAAAGATAAAGAAAAGTTCATTATCACATGCCAGAAGAACAGCGGAAAATAAAGCCGTTGAACAAGTGAAAAACGAAAGGGAAATGCAAGTGAAAAGTCCAATTGGACCCTGCCCTTGAAAGTGTGTATGTGTTGGCCGCAACTGTCTGCGCCTTTGTGTGCGTATGTGTGTGTTTGTGCGTGTGTTCGGTTCCTCCAAAAGTGTTCAATGTAAAAATAAAATATCCGATTAGATTCTCGAGAACAACAAAAGCAACCTTGAAAAGGCAGCCAAGAATCTGCCTTTCTGCTTTTCGGCTA…	GTTGTTAGCCTGGCCAAAACCAACATTGACGTTACGAGCGTGAGAGAGAGAGAGAGAGAGAGGGCAGTGTTGACTTCTGTTGGCTACACTTTTAGCGAATTAATAGCTATGTTCCAACTATTTAATTAATCCTTTGCAGGTGAAATAAAAATAAACATAATTTTTAAACACAAAACTAGCATTTAGTTTTATTTTAATTTCTTCCGCTGACCAATGCTACCTTTCTAAAGTTCTTACAATAATCATTTAAAATTTGCAAAAAGCTTCTTTTATGAGTTGCCAGATTTGGCTTGGAAATAGCTTAGTTTGCAGCACTGTAACAAAGTGTATGCCTCCATGGAGAGTAAGCAAACAGCTGGGAGTTGCCAGAGCAATTCAGGGTTGTCGCGTTAGCTTTAT…	GTTGTTAG		Promoter of CG43671-RB	7	0
SX4Et2	3L:11,648,683	5'->3'	RNA polymerase III subunit H	Polr3H	CG7339	Fbgn36188	TCCCGAACTAACCATTCGGTCAGCTGTTAAGCTAGCTGATTGCCAAAGCCAACAATTGAATTTCTTTAAATTTTATTTCAGTTGCAACAAATTAAGATACAAATAATAGTTTTCGCACGATATTAAGCCCGTTTGGCAAGACAAAATCGCTTTAATATTTATCCGCACATTTGCTTACTGCATATAGCCATCTTAGGAAAATACCAAAACAATGTCGACGCTTCTTTGTGAATGGCATTCGCAACACGTGCGATTGGTTGTACAAATTTGTGAAATTTTGAGCTTTAATAGGTTTGTGTAAATCTAGCACCGATTTAAAAGCCTTTGCCTTATAAATACAACGAGGAATTTAATACTTATTAGTAGTTACTGCGCATCTCGCGATGAACAACGACAGCC…		GTTCGGGA	IPC, VNC, PV	Pomoter of Polr3H	5	0
SX4S25-2	3L:11,708,573..11,708,580	3'->5'	CG11658	CG11658	CG11658	FBgn0036196	TAACGGACGCAAACGCGCAGCTCGCGCTGGAGTGACCATACGTGGGGGCGCCAAAAGATACCAGTGCTTAGTGCTGCCGGATCTATTCAGAGTTCTCTTCTTGTATTCAATAATTACTTCTTGGCAGA	GTCCGTTATGACGAGTGCTTAGTTTTCCTCGATTTGGGGCCCTGGGGAATTGGCAGTTCACTTTCGTTGGTGGCTCGAGTGCGACGTAAAGTGCGGCAGCGAAGAGCGCTTTTCCAGGCACAGTGCGCCACTACTTGCCTGCAAGTCAGCCACAACAATTTCTCGGTAATTGCGTTGCAAAGTGCGTAATTAGAGCTTGGGGGAAAAACTGCGTTTTCCGCAATACCAGAACGTGCCCCATTTCCACAAGAGCGTACGCAGATCATTCATTATTCGCTGCATGAATTAGCTTTGCGTACTCGCAAATTATTAAAAATAAAACTTTAAAAATAATTTCGTCTAATTAATATTATGAGTTAATTCAAAC	GTCCGTTA		Promoter of CG 11658	13	0
SX4Lv822	3L:11,820,066	3'->5'	CG5946	CG5946	CG5946	FBgn0036211	TCATTTCCATTTCTCTTTTACANTGCTGTCTCTCTGTTTATCAACCANTGCTAGTGCTGTGACAACATGGCTAATGGGTCTCGGACATGTTTCCAAAGCAAAAAAAATATATACTCATGCTTAATAAAGNAAANNACNGAGTCNCTTTTGATATGGGGNTAAAG		GGAAATGA		1st Intron of CG5946-RA	13	0
SX4S2-9	3L:12,125,147	3'->5'	ypsilon schachtel	yps	CG5654	FBgn0022959	TCCGGAAGTGAAACATGACAGCCGGAGGCAGGGTTGCTGGTGATC		CTTCCGGA	CNS, VNC	5'UTR of yps-RA	8	0
SX4Et33	3L:12,206,576	3'->5'	approximated	app	CG42318	FBgn0260941	CTCTGAACTGCGAAACGAACCCCTTTCTGTTTCTGCTGTTTGTAAAAACTTAAATACAAAAATTATACACTATAACTAACCGTACATTGTATATTGTTTATCATTATGTATATGTTACCTATAACTGATTTATATGTATGCGTCGTGTATTGTATAAACAGTTTCTCCATAGTATTGGTTGCTCCTTTAATTTGTCCTTTGTTAATGCCCTCAAATTGTTAACATTGTTCACCACATTTGTATTATACATATGCATACATATATCCGTAAATGCTTTAGTTATTATCATCTACATATATGCATAGATATATTTCTCTTTCTGTTTCAAATGCGTAACGCTTTAAGGTAATATTTTTTATCTGCCTGCTGATAGGGCGTTTCATTATATCCCCCCTCTCC…	GTTCAGAGTTTAAAAAACATTTGCGGTGTAGCCAGAAACCGAAGAAACAAAGAAAAGAAAGCCAACTAGAAATATCCTGCAATATACGTGAAGTTGAAATTGTCGAGTCGATGAGAAAATGTTAACAGCATAAGAGTTAAAAGCAACAATGTGGTGTATTAAATGTTCATAAATCTACCAATAAGTGTATTTTCAAGGTGTAAAATGTTATATGACATCAATTAAAACGAGTTCGAGATTTCGACAAGCTCCATTGCATGAGAGGGCAAGAAATGTTAAGCGTATGTTATGCGAAACTAACAAAACTACAATTATACAAAGAATAAAGATTTATAAATAGAGAATAATGGTGTATTGCTTTTTGGGAAAGGCCATCTAGGTGTTGAATTGAATAAGAAT…	GTTCAGAG		3'UTR of app	5	0
SX4S23-8	3L:12,806,525	5’->3’	Sin3A-associated protein 130	Sap130	CG11006	FBgn0262714	ACGCAAACGTTGCTGCGAATGTGAGGCACAAAGAGGAATAGGAAACAAACAGTGCGCGTATGCAAGAGCAAAAGAGAGGGGCACAAATGTTATGTATACATACGCATACACGGGGACAATGCTAATACGTATATACGTATGGGGATAAATATATATAAATATTCCACTTGGATATCGGTGGACTTACCTGATGGCGCTGTAGCTGTACTTCCACCGCCCACCGGCCCTCCTCCCGCGCCACCCTCACTAGGCGCACTCATTATTCCAGCTTTGATTTTGCGATATCTGAAAGACGATTTTGGCATTAGACTTCTGTTCCACGTTTCACACGATTTTCGTCTCTTCTACACCACCCGCTCTTTCTCTTCTTATCACTGCGCACTATGTATCCACTAAATC…		GTTTGCGT	VNC, CNS, PV	1st Intron Sap130-RE	8	0
SX4Da4	3L:13,993,536	5'->3'	CG17364	CG17364	CG17364	FBgn0036391	GTCTCACCCTCTCTTCGGAACTTGAACCTACTCCAAGTTTTGCTGCATTGCGCCCGCTCTCCAACCG	GGTGAGACTTTATATCGCTGAGACACAGAGAGAAGGGAAGAGAGAGCCGAGAGAGAGTCGTTGTGATGAGACAGATGAGTGACTATCTATACCTCCTGACTGTCAGCTGTTTAACGAATTTAAAAATAGAATTTTTCCAATCCCGATTTTGATCCCTAGACACGGTTTTATTTTTTTCTGACAAATTTTTCTATTTTAATCTTGAATATTAGATCATTCACGGTTTTTTCTATTATTTTTTATTGAAAGCTTAGCCAGAAAGAAGTGCATCCAATATTTTATATTAAAAAAAAAAAACATTTAATCTCAACACTTTGGTCACCCTAAAGGTATAAAATATCCGTATAACCATGGGCCCCCTGTAATTGCTATCGATATTTAAAATAATATTGCAAAATC…	GGTGAGAC		Promoter	29	0
SX4Da3	3L:13,993,536	5'->3'	CG17364	CG17364	CG17364	FBgn0036391	GTCTCACCCTCTCTTCGGAACTTGAACCTACTCCAAGTTTTGCTGCATTGCGCCCGCTCTCCAACCGG		GGTGAGAC		Promoter	28	0
SX4Et70	3L:13,994,221	3'->5'	26-29kD-proteinase	26-29-p	CG8947	FBgn0250848	TCCTCACCCATAGAAAGGTGGTGTTGAAAAATCCGGACTATTGAGCCGGCAGAACAGTTTAATTCTTCGAAAAGATAGGTAGTATAGTAGAGTCGGGATCAGTTCATATTCCAGACAATTCTCTGGTGAATTCTCAAGAATGCAAGTGTTTTTAGCTTTAGCCCTGCTCGCAGGCTTGGCTTTCTCAGGTGAGTTATAGACGTTAGAATGCTAAAGTGTTTAGCCAAACAAAGAGTAATTGTTTCTGCGTTTGTGTGCGCTTTAAACTAATGCACACATGCATATATTAAAACAATCGAGGTCATCGTTTTATGATTGAAACTTTACCTTATCATTTTTTTGTTTTGCCATGAAGTATATTTAAAAAGTAAAAAGAACATGTTTTTATTAAACTTTTAA…	GGTGAGGAGATAACGCCGCCGTGAAAAACATCGGTATTAATCGGTTGAAGAGCTTTCTAGTTTGTAATAAGAGCTTATCAAAGTTCTTTGCTTTTTTTATGGTAGTATTTTATTCTACAAATTATTCGCATATTAGAAATTGACGTTTTAAAAACTGAAATATCTTTTCTGTTCACTTACTCAAGAATTGCTTCTTTTTTTTAATAAAATATCATGTGCTTCGATTTTGTAACTTAAGAGGTTTAGTTTGATTTTGCAATATTATTTTAAATATCGATAGCAATTACAGGGGGCACATGGTTATACGGATATTTTATACATCTAGTGTGACCAAAGTGCTGAGATTAAATGTTTTTTTTTTTTAATATAAAAAATTGGAGGCCCTTCTTTCTGGCTAAG…	GGTGAGGA	CNS, VNC	Promoter	27	0
SX4S608	3L:13,994,298	3'->5'	26-29kD-proteinase	26-29-p	CG8947	FBgn0250848	GGTAGTATAGTAGAGTCGGGATC		ATACTACC		5'UTR of 26-29-p-RA	27	0
SX4S12-16	3L:14,037,046	3'->5'	Heat shock protein 110	Hsp110	CG6603	FBgn0026418	GTGCAGACCAATCAGTAAAAAAAAACGTGCGGGGTCGAATTGAAGTTTCTGTGCTATTACCGTGAATCCAAAGGTGATTGCTCTTTATCAACTAAAACGTGCGTAACCAATCTGTTTGAGTACAGATAAGTAATAAAAAAAATCGTGGAAAGCCAAACAAGCGTAGGCGATTTTATCGCAAAATTTTCCGCCACGGTTCCTGTGCGTGCGAGCGAGAGAAAAGAGCGACGAAGGCCGGACGCTAGAAATTTCCATTCGCAGGCGAAAAGCGAATCCATAATTGATGTGAATGTGAAAAGCATATATCGAATCGAATGTTCTGGACTTGTTTGTCAAACGAAAAGAACAGATAGCAAGCCGACACGTGCGTGGCTGTGTGTTCAGTATACATTATATCTA…		GTCTGCAC		5'UTR of Hsp110-RA	17	1
SX4Et13	3L:14,274,263	5'->3'	frizzled	fz	CG17697	FBgn0001085		ATTCGAGCGAAAGAGCGCATATTCGGCGTGTGAGCGCTATAACTATACGACTGGAGAGCGGCTTGGAAAGAGCCCCGTCCATTCAACACCTCCATTGGTCAGCGTATGCCCTGCCATGCGGATGTGCTCGCGGATTGATTTCGACTCNAACTTCAGATC	ATTCGAGC		Promoter of fz	27	0
SX4Lv663	3L:14,632,498	3'->5'	dally-like	dlp	CG32146	FBgn0041604	GTACATACCTAAAAACGGTGTAAGGCGATAGACATCGATAGCCGCGGTCACCAATCGATAAGCGCAGGCTGAAAAGAATCGACGGTAAGCAGTCGAAATTCAAAGAGACTTCTCAGTCAAAATTTTATAGCCGACTCGCGAGCACGCGCTGTGCTGCTTCTTCCTGCGTTGCGCGCTTTGCTTTCAATTCGCCTTTCGTCGTCGCGGGTGCGTGTGTGTTGGAGCGAGTGCGTCTATGTGCAGTGCGTGTGCCGCTATTTGTTAATTGTTAATAATCCCGATTTAATAACACCCGACAACCATGTTGCACTTCAATTGCTTCTGAACGCAAAATGCGCACTGATAAACGCAAACGACAAAAATAAGTTTCATAATAATAATAATG		GTATGTAC	VNC, CNS, midgut, hindgut	Promoter of dlp	13	0
SX4S14-14	3L:14,758,003	3'->5'	Trithorax-like & CG42507	Trl & CG42507	CG33261 & CG42507	FBgn0013263 & FBgn0260233	CTCCGGCGCTGCCAGCGCGGCCAGTTTTTCAGTTCTCTACTCGGGGAGAAAATGTGTAATTTCTGTACTGCTGGTGGTGGTTATTTTGCGTGCTGGTGTGCGTGCGCGCCTGTATCTGTGTATCTATGAGAGAAGTGACCTGCCTGGCAACGCTCTTTGAAGTACAGTTGTCGAGCGGCATTGCCAGATAGAGCGCAGGAAGAGTATTTTTAGGATGGAGAGGAGAGCAAGACGGCAAGACAAAAAAGTCGGCAAGATAGTAAACAAAACTATAAAAGGTGGTAAATATTGAATGATGGAAATATTCTGGGCCGACTTCACGGATGAAAAACACATGTGTCCGACCGGTTGGAATATCAGAGTGCGATAAGAAAAAGGTCAACGG		CGCCGGAG		Promoter of Trl & CG42507	21	0
SX4S3-7	3L:14,987,128	3'->5'	minidiscs	mnd	CG3297	FBgn0002778	GCACGTGCTTTATTTTTGGCACACAATCGTAAACTTCTCAAACTTCTTTGGCTAGCGAAATGTTTGAGGCGTCTTGCATCATGCGATTTGCCGCATGTTTCGGTGGAAAGTTGGTTTGGCAGGTAACAGGTAAGATGTTTATGGCCCAAAAGAGCGCGAGAGAGCAGCAGCTGCTTTCCGCGCCGCCTTACCTAAATGGAATAAAAAAAAAAACCAGGCAAATGCAAAGCCCAAGTTGAGCGAGCGACAGCCGTTTTGCTCATAAAGGGGGGTAAATTCTTATGCCAAACTTAGTTTAAA		GCACGTGC		Promoter of mnd-RA	13	0
SX4Lv687	3L:15,098,195 ..15,098,197	5'->3'	CTP synthase	CTPsyn	CG45070	FBgn0266452	NNNNNNTATCTCATGCGTATTNAAGNNANGACCACCGNTCCTCNCATTGAGAAAATTCGGAATCCGAGTGNGANGTTNNNNGTCCCAAAAACCACTCGGTTTCCTATGCATNAAGGTTGAGTCCCCGCGTAAATAAACAAGAAATCAAATGTAATTTTAGCATTGCAGTGAGGACTGGTTACATATTTATTTGGAAACTTGCGATTTAAATCTAAAGAAACAATGGCCTATAATTCGTATTACTTTCACTTGTTTTTATTTTTACTCTTTGTGTATAGTTTGCGTTTTTAAAAGGAATTTCAGGTTTTATTTTACCAATTTAACGTCTAAATAAATCATAATAACGGGTAAATTTGAATTGTCATTGATCCATACAACTTTAAATGTGCATATTTAAAA…	TATTAACGAATCCAATTTCTAAAACCACGTGCAGCAAAGGCAAATAAACAATAAATTGTGGCTCGGATTGCCTCAGATTGAGTGTCCACCGCGAATTGAACCGATAATACAATAATCCTCCACATTTGGTGATCCCAAAGATTGACATTCGAGACGAAAGGATGAAATACATCCTGGTAACTGGTGGCGTCATTAGTGGCGTGGGAAAAGGAGTGATTGCCTCCTCGTTCGGAACGCTTTTGAAATCCTGTGGTCTGGATGTAACCTCGATCAAGATTGACCCCTATATCAATATAGATGCTGGAACCTTTTCGCCTTATGAGCATGGTGAGTTTTCAAGAGGTCTTCCCATTATTTTATATGGTGTCTATAGTATGTCTTGCTTTCGACATTCGAAAA…	N/A	VNC, CNS	5'UTR of CTPsyn-RA	9	0
SX4S16-20	3L:15,535,243	5'->3'	Cyclic-AMP response element binding protein A	CrebA	CG7450	FBgn0004396	ATGCCGGCAATTTCAGAATTTCATACAGAAAACCTCGAACAATTGATACTTTTGTAATAAAAATAAATAACAAATTTAAATTAAGGATATGATGAATTGATGTTTCCTCATAAAAATGAGAAGAGAAAAGGTACAATAAATGGCCTAAATATACTCTTTCAATTTGAAAAGAACGCTACAAAATAACATCGTATTTCTAATATCCTGTGTTAATAGTGTTATTGATTCGTTAATCTACGGGAAACGTTTGGGGTTGTTGCTTTTCGTTCCCAAAGGTCAACTAATCACATACCTTATGTTACATTTGAATTTATTTAATTGAATTTATTGACTTCTTAACGTGTTGGGGTGGTAGTAACTGAAGACTGAAGCCGTGTACTATACATTTCAAATATTGTA…		GCCGGCAT	CNS, VNC	Promoter of CrebA-RA	6	0
SX4S23-18	3L:16,046,828	3'->5'	Death-associated inhibitor of apoptosis 1	Diap1	CG12284	FBgn0260635	GATTCGACATTCAACTGAAACGAAGCAACGAGACGAGCGCTGCCGAAGTCGATTTCGAATCCCTCGGCTTCACGCTAATTCTGTAAACATTTAAGGTTATTTTTTTCAGAACTGCCAACGAGAGAGGTAGACAGACACCCTCTCTCAGCTGCCTAGCTTTGGTGAGTGGAATGTTCAATGCAGTTGTTCATTCGGCCTTCCGCACTTTTAATTTTCTTGCTATTACTGAAACTTTATTTAGCCACTTTTAGTGAAGGCGGGGCCCATAAACGTTGTTTAGAATCAAACAGTCTGGCTTTTTATTGTGGGCAAGTTGAACAATTAATAAAAATGGACAAATGCAAGTGCATAATTTTGTTGTACTACGACTAGTATTAATACGTAAATCGTAATAGACGT…		GTCGAATC	CNS, VNC, Glia	5'UTR of Diap1-RA	21	0
SX4S14-6	3L:16,046,908	3'->5'	Death-associated inhibitor of apoptosis 1	Diap1	CG12284	FBgn0260635	CTGTAAACATTTAAGGTTATTTTTTTCAGAACTGCCAACGAGAGAGGTAGACAGACACCCTCTCTCAGCTGCCTAGCTTTGGTGAGTGGAATGTTCAATGCAGTTGTTCATTCGGCCTTCCGCACTTTTAATTTTCTTGCTATTACTGAAACTTTATTTAGCCACTTTTAGTGAAGGCGGGGCCCATAAACGTTGTTTAGAATCAAACAGTCTGGCTTTTTATTGTGGGCAAGTTGAACAATTAATAAAAATGGACAAATGCAAGTGCATAATTTTGTTGTACTACGACTAGTATTAATACGTAAATCGTAATAGACGTACTACTGTTGCCTGTATGGCTATCCCTTTCGCACTCGCAGACACCGCAGCCAGGATC		GTTTACAG		Promoter of Diap1-RA	33	1
SX4Et5	3L:16,164,736	3'->5'	CG5151	CG5151	CG5151	FBgn0036576	CTTTGGTGCAAATACAAATACAAATCGGACTCGAACGAAACGATGACAACGAAACAAGTTTTNGGGGTGGCAGAGCGCGCAAGAGAGCGCAGAAGAGTGAAAAAGAGTAGGCGCAAAGAGAACGAGGTAATTGGAAGTTTCTAACAAAAATTAACCCAACTCTTTTGTTGTTCGATGCACAAATGTATTTTAGTATGATATGTTTTTATACCCGTTACTCGTACACTACCTCAAGCTGATTAACGGGTATGAGATAGTCGAGAAACTTGACCAGGGATTTCCCGTTTTTATAAAACCTTTTCTCTATATAAATATTACATTTATTTTCAGCTGACGATTAAATATTTGTATAATACATCATTTCATATTATTATAAATGCATCG	CACCAAAGCGCCAAAAACTCTCCGACGCTGCGGACGTGTGTGTTTTTTCGTTCGCCGCCAAAAAANCAACAAAAATGCCAGCGATC	CACCAAAG	CNS, VNC, wing disk, ring gland	Promoter of CG5151	28	0
SX4Lv615	3L:16,955,772	3'->5'	Oxoglutarate dehydrogenase & Cuticular protein 73D	Ogdh & Cpr73D	CG11661 & CG9665	FBgn0010352 & FBgn0036680	CTGCCGCGTGTTCCCCTTTCTAAAAAGTGCATTTAGCAGGCATTTGATTGGGATTTTCCAACGTTTTTCCCCATTTAATTTCAAGGACTGTTCTTATATAATTGGAAAAGTGCAGGTGGGCGTCTCGTCTGCGGAAAAGCGCTTGCGCCGGCCGCCCCAAATGAAAAGGGAAATTTCGCAATGCAAAACAAGCGACGTCGGCGACGTCACATGTGGTTTTTTGTAAAATTAACTTGCCGCATTGATGACGCAATTGACCGAGTGCCGCGTGTGCTTTTCTCCCCGCCGCCCAACGAATCATCAATCAAAAGCAAAGGCAATAGCAACAGCAAACCGCAAAGAAATCGCGCGGTCGCATAGTCTGGGGCATCACAACTAGGTATTGTTGGCGCTGAGGAG…		CGCGGCAG		5'UTR of Ogdh-RB & 1st Intron of Crp73D-RC	10	0
SX4Et14	3L:17,802,340..17,802,402	5'->3'	Nucleobindin 1 & aramis	NUCB1 & ais	CG32190 & CG5589	FBgn0052190 & FBgn0036754	ATATTCCCAGTGTATTTAACATATGTTTGGGTGTTTTTAGCGTTGACTCGCATGTATTTTGTTGGTAGCGCAGGACGGTCTCGCGCAATTTCGACACGTCAGAATATTCTTGAGGATATTTGTTTTTTTGTGAAGATATTTGCACAGTTGTTGGTCTGCATTGCGCACAAGTGGGAAGTACACGACAGAAACACACACTCGCAGCCATGGTGCAGAACGTGGCCCTGCTGGGATTGGCACTGATTGCGATTTCCGCCTCGATTGTCGCCCTGCCCGTGACACAGAATAAGAAGGATC	TTGGGTGGTGCACCTGGGGGCAAGATTTACTGCATGAATGCATAAATGGACAGGGGCCTACACACCGAGGCACTATCCATTTGTGGCTGTTGTGATGGAGCATGATATAGGTAGGAACTTATTATAGCCTAAATAGTATATGTGAGACTTTACGGTAAATGTACCACCATAAGATTATTATAAATATAATTATAGTATAATATTTTCAAATCTGTTTTTGTATGAAATATCTGATTCAAAACATAAACGTTACGTTAAACATTTAGTGTCAACCGAATTTCCAAAATTTGTATAACTACAAAATTTGAAAGCTCCAAACGCAAAACAAGATATTTTTATAAACTTTACTTTAATTTCGCGTATCAAGTTTGATTATTTTTATTTTTTGTTTTTTTCTCT…	N/A	CNS, VNC	Promoter of NUCB	3	0
SX4Et49	3L:17,918,916	5'->3'	Opus{}1033 (natural TE)			FBti0020144	GTCAGGACTCACCAGCGCTCGGCTCTCGTGTTTTCGGGCCCCGTCAGCAGGCGACTCGGGGCCTGTCTAGTAACATGTTCGTGTAAGTTACGAACCCTCTTCTTGCGATC		N/A	CNS, VNC, ring gland, IPC, CC	2,245 into Opus (from the 5' end of Opus)	0	0	landed in a TE known as Opus (present in FlyBase)
SX4S15-1	3L:17,971,208 ..17,971,210	3'->5'	Ecdysone-induced protein 75B	Eip75B	CG8127	FBgn0000568	GTCCACCAGCAATACAAAACGACCCAAAGCAACACGAGCTGAACCCAGCCGAAGTGTCTTTTTGGGCCTCGTGTTGGTGTTGTGTTGCTTCGGGTCGCTCTCTCGCTCTCTCGGCCTCCACTCCCCCGGTGCCCCCCATTACCCCAATCCCGCTCGNACTCCCCCCACCGATGTTGTTGCTGTCGTTTTGTGTTTTTGTTTTTGTGTGCCAACTGAGGACGTTCA	TGGTGGACGCTGCTTTCATTCGCAAATTGCTCGTCGTTGGCAGCGGTTGTGCAGAGCAAGAAAAGCGCGCGAAAAACCAAGCAAAAAATTAATACAGCTG	TGGTGGAC		5'UTR of Eip75B	17	1
SX4Hb16	3L:18,621,674	3'->5'	non-stop (not)	not	CG4166	FBgn0013717	GNCTCGCTGCTTGTCGCTGTTAACTGTTTTGATTAGATCGGCGGTGATAAAGCGACCGG	AGCGAGACAGAGTAGCAAAGGGCCACAGGGACGCGAAAAACCCCCTAGATGCCACCAAACATTTGCGCCTATCGGACTGCTTGCGTACCGTGCAAAAACTTGCTATTGAACTTGAGAGCGCCGACGCCGG	AGCGAGAC		5'UTR of not-RA	18	0
SX4Da5	3L:18,840,512	5'->3'	I'm not dead yet (Indy)	Indy	CG3979	FBgn0036816	GTCGCGCATTTCACCGTTTCCGAATCGGACGAACCGGCGCTCGGTACCGAATTCGGCTGCTGCTCTAAACGACGCATTTCGTACTCCAAAGTACGAATTTTTTCCCTCAAGCTCTTATTTTCATTAAACAATGAACAGGACCTAACGCACAGTAA	TGCGCGACTGAATTTACTTGGCGATAGCTCTGCCGCTTCAACCGCCCGCGTTCTGTGTGTTGGTGTGCCGCGACGTAGGTGTAGGGTCCGCTGCACACGTGTGTGTGGGAGCGCGCGAGAGCGGGAGAAGAGCAGAACGTTTTTGGGCGGCTAGTGGTGGCACCGTGAGCATGCCGGTTGTTTTCGTGCTCATCGCGAGTACGTATTTATTTTTAAAAAATAATAAACGCGGCAAACACAATCACACAAATGTGCAGGCACAGTGGGACAAAGTGCGCTAAATTTGGATATGTAATAAATCCAAAACCAAAAAGAAAACAAAAAACGGTAAAATATTTTACTGTTGTTAAAATTC	TGCGCGAC		5'UTR	25	0
SX4S12-15	3L:19,086,665	5’->3’	Mitogen-activated protein kinase phosphatase 3	Mkp3	CG14080	FBgn0036844	TAACGGACTGTTTGTTTCGAAATAGTAATTCCCAAATGTATTTTTTTAAACGAGAAGGCAAAAAGATTCAATATTTTATAAGTTATTTCTTAATACTGCGCCTAACAAATACAATATTGTTATTGGGTTTCGCTCTTCGAATTCCGACGGAGAGAATTGGAGAGTCGGAGAGCAAGTGCAACTGTGTTCGTATTTTTGGAGAGCAACGAGGCTATTTAAGCAACCCACGACGCGCTTATTTTGTTATTGCCCGATTATCTTTTACCCGCGCTGCTTGTGTGTGCTCGCTTTCCATTCGAAAAAAACATCAACTCAAAATATGGATATTTGATAGAAGTAATTACCTATTTGTTTGGGAAATATTCAACGGTTTTTGGATGTTTTAGTTACTCGATGACA…		GTCCGTTA		Promoter of Mkp3	18	0
SX4Et48	3L:19,904,860	5'->3'	Mi-2 & Suppressor of Triplolethal	Mi-2 & Su(Tpl)	CG8103 or CG32217	FBgn0262519 or FBgn0014037	ATATAAACATTATAGGCGAGCGTGGTATGACTAAACCGACCGCAACTACAACAACTACCTATACGTACATATAACTACCGCCGCAGAGCGAGAGCAATAACAACAACAACAACAACAACTATAGCAATATGTAACCAGTCGGGTGGCAACAACTACACAACTGCAGCAGCAACAACACAACAACACAACAACAACAACTACAACTACTACTACCAACTACAACCATAACAACGAAAACGAGGGCTTGCTGTCAACTACTTTTATTTCTGTCTCTTGGGTTGGTGGTAATTTTAATGTCGGTTTTTTGGATTTTATTTGCTGGTTTCTCAGCTATAAGAAACTATGCCAAAGTTAACTACGGATTACAATAATAATCACAAATGTTCAGGTGCGGTCAGC…	GTTTATATAATTTTTCGTATCTTTTATTTTTCACATGCATACCGCGCGAGGTTTTTTATGGCTCGTTTGTGGGTTGGGTTTTGGGTTTTCCGCACTCAACATCTACTAACAAGAAGCGCATTTCAAGGACTGAATTTGTCGATTTTTCCTTTTGTTTTGCATTTACAACTTNTTCTTTCTCTTCGATTATTCAAAATTAAAACTTAATAATAAACCCATCCACATCATAATATCGAGTTATATATACCAAACCCGAGCTGCATTTGCAAAAAAAAATTTTTGAAAAAATCGAATTGAAATTTTGTTCTAGAATTTTCACCATAAGTTGAATAATATCCGAATTAGTCAGAAAAACTAGATGAATAATTCTTAAATATGTACTCGTATTATGATCATTAC…	GTTTATAT		1st Intron of Mi-2 & (Su)Tpl	7	0
SX4Aq857	3L:19,929,243	3’->5’	RhoGDI	RhoGDI	CG7823	FBgn0036921	GTTCGTACTTTTCCCTGAATTATCCCCACACTTTGTCTTTGGCGGGGGGTCCTCTCTCTCTCTCTCTCTCTCTCTCTCTCTCTCTGGCAAGCCCTCTCGCTTGCTCTTCCTTCGACGCTGGCACTTTTGTTTGGAATTCAAA		GTACGAAC		1st Intron of RhoGDI	21	0
SX4Hb17	3L:20,497,333	5’->3’	CG32425	CG32425	CG32425	FBgn0052425	GGCGAAGCGTTGCCAGACGATGACAGCGATTTCATTTGTTTTGATTTAGTTGCCGG		GCTTCGCC		5'UTR of CG32425-RA	7	0
SX4S7-7	3L:20,809,236	3’->5’	CG3634	CG3634	CG3634	FBgn0037026	AGCGGGGGGTAAATACCAGCGCAACGTGACCGTTTCTCGTCGCCTTCTAAATGCCGCTGAACGTACTGGTCACTCTGAAAAGTTCTTGCGGGAAGACCTTTCAACTTCTTTCAGAAATATTCCACGCATGTATCTAAAGTCTATTGCATGGCCAAGAGATATACACATTTCCCACTGTTATCTATTATTACTTATATTTGTTTTAATAGTTTGGTTCTTATTTGTGCTCAACATATTTCGACAGTTATTTCTTACGATC		CCCCCGCT	VNC	1st Intron of CG3634-RB	3	0
SX4Lw222	3L:20,895,305	3'->5'	Seminal fluid protein 77F	Sfp77F	CG42482	FBgn0259972	GGATGAACACTCATAAGGCCCACGAAGCATACGAAGAAGCATACGAAGAAGCATACGATCATATCCCCGTTAGGAATAAGAATATTATTGCTATCTCGCTCTTACTTATAAGCTAGCATTAAGAGATAAGAATGTACACCTAGCTCACTCTCTCACTTGAGAGAGCATAAGAAAAGAGGAATACGCGAGACGCGGCATTCGGTGGCGTGAGCTTGAAGGGAGAAGTCGAATAAAGAGATTGTGAAGTTATTAAAAGGAAGGAGCACATATATTCATTTTTCGGCGTCCACACATTGAATATTGATAGAAAGATAACCGATTAAAGTTTTCTGTTAGTTAGTGGAACTATTTCAAATTTATTTATTTCAAATTTACCGTGGTTCTACAAGCCAAATCTTA…	GNTATCCTACCGCATGTATTAGATTGAATGATTCACTTACCAATCCCTTAAGCTTAATNATAAATTATATAGCTTATATTACAAAACAAAATTTCAAATAAAAAAGGTTCCACGGGAGGACTTGACATAGGTATTGATACAAATAGAACACAGAACAAGAGTTTGGTACATTTTTCTGTCAATATTGTATACATAAATGCACAAATACTAAATTTAGGCTGCTAATCTTTGTATATAATGAGCAACTTTTTAGATTCAGTTCGAACATAAGAAATAAATGTGTTTTCAGATTGTATACAAGTTAAGTTTAAGAATCATTACC	GTTCATCC	VNC CNS	3'NCR of Sfp77F	1	0
SX4Lv685	3L:21,240,204	5'->3'	Ecdysone-induced protein 78C	Eip78C	CG18023	FBgn0004865	CACCAAGCAAAACAAAGAACCGAAGAGAGCAGTCGGCTTAAAAATCAGAAAAAGAGGGATATAACGAACAGAAAAGAAGGGCTAAACAAATCAGAAAGAGACGGCACTAAGAGAGCACGGAGAGAGCTTTTGCTGAGCGCTTTTGCTTTTGCGAGTGCAGCATGAAGCATTGCAGTTGCAGCGACGCCGG	GCTTGGTGTATGTCTTCAGCTGCTGATGTGTTGTTGCTGCTGGCGAACTGTANAAGTTTAGCCCATGGCGTCGACGTCGACTGCGACAGCGACGCTAGCCGAGGCAGTGACTGCGACGTTGGCCACTTTTCGCCTTCGTTTCGCTGTCGTTTTCAGTTGTCTCTCGTTGCTCAAAGCGCGCGGCACGCGAACGCTCTGAAATCCCAAGTTACAACAGCAACATCAAGCAGCAGCAACAACAGTGATTCGCTGGCAAACAAACAAACAAACCAACATATTTTTGTGTATCAATTGTCGGCCTAAAACTTCACATAAAAGTGCGTTCAATACGAAACAAATATATTTGTATATATAGAGAGCGAAGCAATCGGTTGCATAAATTGAATTCGGGCCATTTTG…	GCTTGGTG	VNC, CNS, ring gland	Promoter of lncRNA:CR43651	38	1
SX4Lv814	3L:21,879,670	5'->3'	mushroom-body expressed	mub	CG7437	FBgn0262737	CTCTAGAGACTGTGCCTTGCGCGACGTAGAACCGAACACCACCATTAATTTTCGCCGAATGAGTAGCCCAAGCAGGGCGAAGCAGATACACTGATGAACAACGGTGCAGGCGGCGCTCGGGGTGGGTGTTTGCGCTCAACGGGAGAGAGAGAGCGCGATACCAGGGAAATTCTGGTACTTTTGCGCTTCCGCGGTATTTTCGTTCTGCGCACGCGTGGTCACACCGCAGCACGATAGCCACTCAAGGCGCCCACGCCACTATGGTCATCTCACTCGCACCAGAAACTGATTGAGTTGAGTGGACCACAGAGTTGGCTCACTCGAGAGAAATACCAATGTTAAACTTAACAGAAGCAGACAATCTGATTCGACTCCCGATCACTGAAGTTTCCCGTCCGA…	CTCTAGAGTCTCGCAGAGCTAAGAATACATCTCAGAAAATCGGCAACCAATATCCAAGTTCAGCCAAGTTTGCGGTGTGTAGGCAAGCCATCGAAAAGTAACGACCGAAATAACGGCAGTTGTCGCATAGCAAATGCCAATTGCGAATTGCGAGTTGCAAACGCAAATCAAAGTGTGCGCAGGAGAATAAGAAACAAAGAAACGCAATTAACAAACGTGAAGTAACAAT	CTCTAGAG	VNC, mushroom body, RB, midgut	5'UTR of mub	36	0
SX4S6-18	3L:21,880,686	3’->5’	mushroom-body expressed	mub	CG7437	FBgn0262737	TGCCAGACAAACTGGCTCTGGGTGCACTGGTGTGTGTGCGAGTGGCGTCGGCCAGTGTTGCAAAGCGCCGTCCAGATGGACTTAAAAATTCTAATTGGCGTGGGCAGCGACTCGAGCAAAACGCGCGTTTTTCATACTTGGATTTAGCACACTTTGCACTTTTATTCTAGCTTCAAATATTGCTGCGTTTAAATAGTATCCCTACATCCCTACACCTACATTTTGAAAAAAGGATTCTTACACTTTTAATCTGAAGGAATGGGAGATTTCCGACCTGTATAGAAATTTTTGGATAATTATTCTTGAAACGCGCCCTCAAAAAAGTCAATAATAACGTTTTTATTTATTTTGTAAACTTTGTTTCAAAGCTGTTATTATGGAACTTTTCCATTCGATTTA…		GTCTGGCA		1st intron of mub-RA	14	0
SX4S8-15	3L:22,910,587 ..3L:22,910,592	5’->3’	CG12768	CG12768	CG12768	FBgn0037206	ATTTGGTACATCCACTTGCCACTTTTCACTTGTCACCTCTCGCTTGGCCGTTCGTTGGCTTGGCAGCTTCCTTTTAGAGAGTGCGCCGCTGCTCTCCTCGACGATTGTCACAACTGCACAGCAAACCAACTTAGTTTTCTTGCAAATTGGCGCAGCAGCACAAAGAGAGCCGGAGAGAAAGTGAGCGAATGGCGCTTTTCTTTTCTGCTCCGCTCCAGAGCGCAAAGCACGGGAGAGAGAATGAGAGCAGAGGATGCTATTGTTGTTGTTGCAGTGCCGCCTACGCTGGTGTAAACAATCGGAGGCTGCCGATCCAATGCGATTACTCTTCCTGTATTCAGAAATTGCTTCTTGGAGGAATTCAATAGGTGTGCATGACTAATGTGGTAATAAATTGAA…	TACCAAATAGTGACAGGTTCACTAGTAGTAATCGCAAGTTAGCTGCCCGTTTGGCTGCAGATTTTCGTCAAAGTTCGCTATTCGTGTTGTTTTTTGATGTTTTCGTCTCTCTCGGCTGTCCGCATAGGCAATGTGTGTATACATATACGCGATTTCACACTGACAACAGGGCCGGGCGCGTGTATGAGTGTGGTTATTTTGCCGTGTTGCCGAACATCTGTATCTGTATCTGAATCTGTGGCAGCCAATAGTTGTGGCAAGGCCCTCGAGCAACTCGCAACACAACACATAACAACAGCATCCCCAATAAGTGGCAGCAACTACGCCGCATGGCAAAGCACCAACGGCCGCATTTGTTGTTAATTGAAATAAATTGAAATAAATTCCCCGACTTTGCTG…	TACCAAAT		1st Intron CG12768-RA	6	0
SX4Lv831	3R:4,411,749	3'->5'	Juan{}1190 (natural TE)			FBti0019286	GGCATGGGCATGTCAGTTCTGTCGATGGATGGTCGCCTTTACAGTTAGCGCATTTTTTGTTGTTTACGTCCATACATACGGCAGTCTGGTGTGATCCAGCACAATGGGCACATGATGTTTTAACTGAACAATTATTTGATCCATGTCCAAATAGTTGGCAATTGTAGCATTGAGTAATTTTATTCTGCAATTTCACTTTATACTCCCAGCGTACTTTAGTGTGGTTGACATACATAAAGTTTTTGCGCAGTTCCTTTACTGTGATACTTTTGTTTACGAAATAAACAATGTACAGTAATAATTCATGATCAGACTTAGTTTTCTTTTCCACAATTTTGACTTCGGTGCATTGTAATCCTAGGTTTTGTAGCATGGATTTGACAGTTTCAATTGGTAGTT…		CCCATGCC		962 nt into 5'end of Juan	0	0	Juan element is hosted in intron 7 of CG32944
SX4Lv816	3R:4,610,657	5'->3'	1360{}1206 (natural TE)			FBti0020305		GGCTGCATAGTGCCAAACCAATGTATGGCCGTTACGCATCTTGTTATTCTAGTGTCTTTGGTCTAACTAACTGCTGTTTTATTAATCCGG	GGCTGCAT		52 nt into 3'end of 1360{}1209	1	0
SX4Lv811	3R:4,753,706	5'->3'	F{}1209 (natural TE)			FBti0019296	TAGCGGGGCTTCTGTCGGAGCCAATAGAGCGGGAGAGCAGGAGCGCGCTCTTTCTTGATTTGTTGGTAGAAGAAGGTTTCCTGGGCTATGGGTTATTGACCGCTCGATGTCTGCGTTTGGGATTGTCGGTGAGACGTAGGAGAAGTACGCGTTGTTGCGCTGAATTGAGAGTCGGCGTTCGTCATGCTCGCGCTGACGCTGGGCGCAAGTGTCATTCTGACTCATAGTTTTATTATTTAAGATAACAATTCACTATGTATTTAAGCGATCTTGCATCGCATAGAGCGTCTCTTTCGCTTTCAGATTTTTTATTTAGTTTATTTTATTTGGCGTTCACTTCACTCAAAACAACCGATTTTGTGCGGAGCACGATAAAAACGTCTTCACACGTCGGCGATC…	CCCCGCTACCTCCAACAACAACAGCTGGAGAGGGACCGGCAGCCCGCTCTGCCTCGTCATCGGCTGCACCCGCTCACGGTCTGACTAAGTCAGCGAAAGCAAAACCGCTAGCAATAAACGGTACTGCTGCACTGCCAGCAAAACAAAACGAAAACGTAAACAAAAAAGCTGGGTCGACCTGGCAGACTGGAATGGACCGCTACATTACAATAAAGCGAAAGCTCAGCCCGGAAAATTCAGATTTGGGAAACAAGCCGAAAAATACACGCGATAACTCTACCTTGATCAAAAATGTAGCCCCTGCAAATACCAACAGATTTGCCTTGCTGGGAGATACCGCTGAGGACGTGCCGCTGGGATCCGTTGATATCGAACCGAAGAAAACAAAGCCTCCGCCAA…	CCCCGCTA		406 nt 5' into the F element	1	0	F element is hosted in Intron of CG44098 and atms
SX4Co882	3R:5,073,316	5'->3'	mdg3{}1215 (natural TE)			FBti0019301	TGTTGAACCAAGCTAAAGGACAGATCAAAAATAAAAGAGACACGTGAAATTGTATTAGAATATTAACTTCTGTAAACGGCGGCTAAAATCTCAGAAGTGGGATTAATAATCCAAAATGGACGATAAAATCATCCTGAACGACTTTTCGCTGACAACCCTAAAAGATTGGCTACGTATTCTGGGCCAAAATACGGAGGGCACAAAAACCGAATTAATCGCGAGGCTGCAAGACATCCCAACGGCAGTTCGGGGCGATTGTCCACCGGAGCACCCCCAGAAAAACGCTCCACCAGGAAACGACATTTTTTCTTCACTGGATTTTCAGAATTGTGAAATTAACACCGATCACGTAAGTGTGAATGCGATGAACAGAAAAGAATCAACCGAAACTGGCAGTGA…	GTTCAACAGCGACTGACTGCCGCGCTCTCTGCAGAGTGGCGAGTCGATTAGTCGATAAGTTTCTCGATAATATTTGTATGTTAAGGATGGGTGTATGAGTGTATAAGCTTATGACTAGATTGGCTATGTATAATTAGGTATGTATGACTAAGAGTAAAGGAAGAGGGTAGAAGGAGCAGCCTACTACAATGGGTGAATGACTATGATTATTTGAGTACTATTATGCTATTAAGGGAATCTAAAATAGTATGGACTTGTTCGTCACTAGTACGTTCATATATATGTAAGTACGAGAGGTCTATACAAATACAGTTCGTACTGTAAGTCGTAGGATTCCGTGAATTAAGAAACCAGCTCGAGATTAGGGAAAACCAACTCCGCATACACCAGAACACCATG…	GTTCAACA		Insertion into 5' end of mtg3{}1215	1	0
SX4Aq840	3R:5,264,985	5’->3’	HIF prolyl hydroxylase	Hph	CG44015	FBgn0264785	CGCTGAACCGAACCGCACTCGTCGCCGTTCGTTTTCCGAATGCGGCAGCTGAGCAGGTCGCTCTCGCTCTTTACCGTTGGTTACGAAGGAGAGAGAGGCAGAGCGTTTTAAGAGCAGGTGAAAACAATCTAGCTATTTTATGGCCAAAAACTAGATTATGAGTGCTCGAATTCTGGTGTGTTAGTCGAACATGTGTTAACGTTTATAAATTAAATGGACATCTACGAGCAATACTTGAGGCATTTAAACCCCAGTTCATAATTGGCTAAGGTGAACTGTACGTCTATCCCGG		GTTCAGCG		5'UTR of Hph	39	0
SX4Et66	3R:5,600,658	3'->5'	krasavietz	kra	CG2922	FBgn0250753	GACATGGCGAAAGCGGAATGATGGGCACAGGGAAAACGAAAATTAGGGGGAAACGGTGAGAAAAAATGTGGGANGGGGGTTCAAAGTGTGTATATTGCTGTCGCGCTTATTAAATAATGAGCAAGGTACAGTCGAACAAAGGCCGACGGCCACCAAATGATTTTTTGCATGAATATATGACTGCCCGATGACTAATCTGGCCTTAGGTACGCACGCAGTTCGTACATAACCCCTTTTCCAACGAAAGCGCAGACAAAGGATTGGTCAAGGCCAGAGAAATGACCAGGACCGCGATTTTACTCGCCCTATTTGTCTTTCTGTGTACTTAGGTCTACTCTAGCGCTATTTTTCACTCCTATACTTACGATTAAAACAAAAAAATCTGTTTTGCTGCGAATA…	GCCATGTCAGTGTATCGCTTCAAAATGGCGCCGAACCACATGTCTTCGTTCTCGGCTCGTCCGCTTCGTTCGTGCGCTCGTGTGTCGTCTCATTCGCTCTCCGAATTTCGTTTAACAAAGTGGTGCGAGCAGAGGGGCGCTGGATTCGAGGCAAACAACACATATACCTAGTAACCGATTGTGATAGCTGTTAAAAATAGAATTCCGGACGTAGTCTGAGCAAAATTGTTAACGTTTATTTTGAAGGCATAAAAGTAAATTCCGTTACAAAAAATTATATTTTCTATTTGCTCTCCCCTTTTCTTTGTTGTTGTGTGTGTGCGTGCGTGTCAATTTTACCGTGCAAAAGCTCGCTCATAAGAAAAGAGAGGTAAGAAAAGAAGG	GCCATGTC	CNS, VNC, IPC, Fat body,	1st intron of kra-RA	44	0
SX4Et56	3R:5,742,177	3'->5'	symplekin	sym	CG2097	FBgn0037371	CTTCGGATATTTTTAAGAGCTGCCGGCACGGATGGCAAGGTGTTATCGGTACCATTGAGAAACTATCGAAAACGGTTCTATGATGTTGGTAATTCTGCATATTTCCGGACCATCTAGCTATTTTTTGCCAGCTCTTAATGTGTTCAAAAGAAAAAGAATATTTTACTAAAAACTTGGCTTATAATCAAATGAACCGCCTGCAAACTAATTTTCCTTGCTCGTTACCGTATAAAAAATTAATAAATCACATAAATTAAGCCNTTTTTGGCATATCTCAGCTTAACGCGTTATTATCGATGAGCATGCCGCAGTTGCGCTGGCCGAGCGATATGCGGGGGTGACTATCGATAAGCCAGAGGCATCGATTTGCTCACATTTCTTGGGTGTTTTAGCGTGAAA…	ATCCGAAGTATCGCAGATTTAGGCAAAATCTGCATCAATTAACCAAACATGGATAGCATAATTGGACGCAGCCAGTTTGTCTCGGAGACGGCCAATCTGTTCACAGACGAGAAGACAGCTACGGCAAGAGCTAAGGTAGAACACAAATCTTAATCAGACAAGACAGTCCGGACTGCTGTATTGTACCATATATTTTCCCATTCAGGTGGTCGATTGGTGCAATGAGCTGGTCATCGCATCGCCTTCGACAAAGTGCGAACTGCTGGCTAAGGTGCAGGAGACTGTGCTTGGATCGTGCGCGGAGCTGGCCGAAGAATTCCTGGAGTCCGTGCTGTCTTTGGCCCACGACTCAAACATGGAGGTTCGCAAGCAGGTAGTCGCCTTCGTAGAGCAAGTTTG…	ATCCGAAG		5'UTR of sym	3	0
SX4Lv670	3R:7,491,787	5'->3'	alpha-Esterase-10	α-Est10	CG1131	FBgn0015569	GTCTGCTCTCTACATTACCGGTTTCACCGTTTACTTTCCGAGTTTTCTTACTGTTATGATATGTATGTATGTGTTTGTATACAAGGGGGTCGTAGCGTAACACAGTCATCTTAATTCATAAAGGCCCATGTATCAGGGATTATATGGGAGTTTACAATATTTTTAATCGGAATCTACACTTTAATCTTAAGCGTAGGGTAGGTTAGATCAAACTGGAGTCTTCTTCTTTGCATTGTAAATTTTTATAAATTAAGATCTTATGCCGCTTTGTGACATAGATGGCACTCTCGAAAGCGGTCACTTTCAATTTTCTAAACTTAATCTACCTTGCACTTATGTACATTAAGTAATGTAATCCATTATCAGTAGCGACTAGACTATGTTCTCTTTTCTTTAAAT…	GAGCAGACAGTTGCTAACCGAACAGCTGATTCATGTGAGAATCGCTTCCGCTGTGCAAAAGCACTGAGAGAAAGAGAGAGAGTTTGGAGAGTGGCAATAACGCCACCGCTCCAAAGCTTCAAATATTAGTATAAACAAGATCCCGAGACACCGGTCAGTTGGTGCTACACGCTCTTGGAGAGCGCTGTGTTTGTTCCGTTCAGCGATTAGCGATAGTTTTGTTCGAGCCGGTTGTGTTAACTTGGCTAGCTTCGGGTTTATTGTGACACTTTCCCCAAATCGATCGTTTGCGAAGCGTGCATAGCGGAACATACATACATAGATAACCAGCGTGTCTGGGTGTTCATGAAAAAGAGTGCGTGATATGGGATTCGATATGGCAACACGCTTTATGGATAT…	GAGCAGAC		Promoter of α-Est10-RB	28	2
SX4S27-2	3R:8,250,224	5'->3'	CG15864	CG15864	CG15864	FBgn0040528	GGTGTGACAAACATTTGCGGCAGTTCGTTTATCCACTTCGTGAGCACTATAAAAGAA	GTCACACCATGTATGAAAGACTCGAACCTACACCCACCCCAAAAAGAATAATCCTGTAATCTGGACTGAAATCCTAATGATTAAATTAGTTTTCATTTTTCAGCATGATATCCGTTATATCTATTACAGTTATCCGCCCATCCAGTGCTGCCAAGTAACTGAGTAAACGGAGAGAGCGGAAGAGAGGGCCAAAAGTTTGTTTGGCGTATCTTCGGCTTACCGCGATTGCAACTTCGATTCAGTTTCGGATTGCGCCTATGTTTCAGTTTCTGCTTCGGCTTTCAGTCGTTGGCCGCGCGCCAGAGCAACAAGTTTAGTTTTGCACCTGGCCAGGT	GTCACACC		7th exon of RB	28	0
SX4S24-2	3R:8,477,684	3'->5'	CG45263	CG45263	CG45263	FBgn0266801	GCCTCGACGTTCGCTAACAGAGCTGAGCACTGTTAAGCGGCGCTTCGTGACTGTGAGCCGAACGCATACGAACGACCTACGCCAGCGCGCTCAAACCTGTTGGCCAACTGAGTGTGCAACAAACATGTTGTGTTTACGTTTTTTCCTTGGCCTAAGCGGCTTGAGCGTGTTGCTGACCTCCATCAACATGTTGCACTTTTCGGGCTTGGCAACAAGTGCTTGTTGTTTCCAACTACCAGATACTCTTTCTATTTAACTGTATTTATGG	GTCGAGGCGTAACATTTCGTGTCTTTGAAATGCATATCATCGAAGTCACCAGTTTCAGTTCCAAGTTTCAGTAGATTTCGGGACATCGTGCG	GTCGAGGC		Promoter of CG45263	27	0
SX4ECPS18	3R:8,477,684	3'->5'	CG45263	CG45263	CG45263	FBgn0266801	GCCTCGACGTTCGCTAACAGAGCTGAGCACTGTTAAGCGGCGCTTCGTGACTGTGAGCCGAACGCATACGAACGACCTACGCCAGCGCGCTCAAACCTGTTGGCCAACTGAGTGTGCAACAAACATGTTGTGTTTACGTTTTTTCCTTGGCCTAAGCGGCTTGAGCGTGTTGCTGACCTCCATCAACATGTTGCACTTTTCGGGCTTGGCAACAAGTGCTTGTTGTTTCCAACTACCAGATACTCTTTCTATTTAACTGTATTTATGGTTGTAGTTATATTATGCCGTTAATTGTGAAATGTTACCAATGAGTATTGCATATAAAAATCATTTAAAATTTACATATTACAAACTCAAGCTGATTTTATTAAAATTAAATGTATATATCTAAGTCCTATT…		GTCGAGGC		Promoter	26	0
SX4Et52	3R:8,669,589	5'->3'	pink & CG8036	p & CG8036	CG9770 & CG8036	FBgn0086679 & FBgn0037607	CTGTGGGGGCTCAATCTTGGGAGCGGACTCGCAAAGTATCGGTATCGTCTATCGTCGGCGCTGGAACGAGATGGATATATGTATAAATATGGCATCTTTACTCGCACACCACCCCTTTATCGGTGCACAGCTGTGGGTGGGTAACTAGTTAGTTTCAAATAGTGCATTGCTGCCTTTCTAAATTCATGCACAATTTTGGTCTAAAATTAAGCCATGAACAGTTGTACCTGAATATTTTCTCATTAAGATTTACAATGCTTTAGTATTTAATATAAGTTTACAAGAATTTAAGGTCCTATTTTTCTGGCCGCGAGTATTAAAGAGCAGCGGTGTTTAAGAGAAGTGCCCTCTCTTTTTGTCACTTTCCCCACNTCNNNNNGNAAAAAAAAA	CCCCACAGCGTAAAAGCGACCGAAGTGCCGGCGACGAGAGCAGTTCGTTCCCAGAAGCCGGCAGCAGTGGTCCGTTGATAACTCCGACTCGAGCTACTTATCCACCACGTCGATACTCTTGTCTGTCTATTGCAAACATAGAGGAGTCACCCTTTGGCTAACGAATCCGAAACTCTCGAGTTTTGTTGTGCAACATATCAAAAACCGCATTTGTTCGGATCCAATTTACATTCGCATTTCAAAGATGTCGTACCACAAGCCCGAAGCTAAGACCGTCCAGGATCTGAAAGATCTGGCCCAGAAACTGCGAATTCACTCTATCAACGCCACCCAGGCCTCCAAATCGGGGTAAGTTTATCAATAACTGAAAGTCCATAGGCATATTAAAGTGTGCGTATT…	CCCCACAG		1st intron of pink-RB or Promoter CG8036-RD	28	0
SX4Lv673	3R:8,931,889	3'->5'	polychaetoid (pyd)	pyd	CG43140	FBgn0262614	GTTCANATTATCGCGCTTGTGCGGTTGTGCGGAGCGGACGAGTTGAAATGGCCGAGTCGTGAACTTGAAATCTATACAGGCGTTTTAAAACATAAACAAACAAATACGAATGCGAAAGAG	ATCTGAACCGACTGAGAACCAAATTCGAGCGAAGCAGCTGCAAAGGAAACGCAAGTGTCAGAGATGCGTCGTTGCGGCGAAAACCCTGTTTCTGGCGGGGAAATGTGCAAGCAGTATAGCTAAAAATTGATGAACTGCGTGAAACTGACCTATGTTTGGTTAAGGTTTGGTGATGTGTTTTGTTTTTATTTTTTATATCTGTTGTTGAATATTTTTTTGTCGTCCTTGGATGGGCCATTAATAAATTCACTTCGTCTGTCTATTTGGATTTCGTTCTAGCCTTTAAGCTCTTAACTGCTAACGAATCGCCATTACTAGCGAGTAACAACAAAATGGTTCATCAATAAGTTATCGATAACTTAAGTCGCACAACCGTTATTGAATAGGAATTTAAAATTT…	ATCTGAAC		5'UTR of pyd-RJ	14	0
SX4ECPS3B	3R:9,047,169	5'->3'	Relish & NAD-dependent methylenetetrahydrofolate dehydrogenase	rel & Nmdmc	CG11992 & CG18466	FBgn0014018 & FBgn0010222	GGTGCTACCAATTTAATAAACTCCACTGGCGTTAGTTTCGGCGTTGCTAATGTCACCAGTTTTGGCAACATGTACATGGATC	GTAGCACCCAATTGGCAAATTCCGCCGTTGTTCAACAGCTGATTCTGGTATGGTGAGTTTGCCATTGGCGGCTGGTGTGGTGAATTGCCGCCGGGCAAATTAAGATTGGCGAAGTCCGTTTGCAGTTCCATGGTTTTCGGGGAGTGGGCTGGTGAAAAGGATCGGTTGGTGGAGTTGGGTGATGTACTGCTGCTATAGCCACTGGTGCTGGATGCATCGTTCATAAACATCACATTTTTCCCATTGTCCAGGTCGTAGTACTGATTCATGTTCATAGTCCGTATCAATCCAATATTTCTGATCAATTGCGTCTCAACAACTCAAAAGTGATCCGCTGCCTTCGCCGATCGGAACGCTAATGATCGAAACGAGCTCCGCCGATGGCTGACCATTCGTTTT…	GTAGCACC		1st Exon rel-RA or 1st Intron Nmdmc	21	0
SX4S24-5A	3R:9,053,135	3'->5'	Lysine demethylase 2	kdm2	CG11033	FBgn0037659	CTCTGGGCAGCGGCACACGCGTTGGGGGCCACCCCCCTCCGGCCGGTGAGCCACTGTACTTGCCGCGTGGTGAGTTTGCCGGCTGGGCCTCTGCTGCTGCTTCAGCTTCTGCTGGTGGGTTTCTTGTGCTCCGAGCTCTTGGGCTCCAACCTCTTGTGCTCCCTCTCATTGGTCGGCCAATCGTGTGTGAGTGAGCTTGTGCCTGTGCGCTGCTCCGCGTCGCGTGTCGGACCGTTTGTGTGTGGGAGTGTGTGCGTGTGCTGGCCGGTCAATTTGTGTGAAGTAATAATCGTAATTAGTTTGTTGGATTCGCGACGGAATGCAATTCAGCTTAAAAACGCCTCTACATGTAAATGTAAACGTAAACGTCTGACACATAATCTACGTCTACAANNGTGC…		GCCCAGAG		Promoter of Kdm2-RD	32	0
SX4S13-18	3R:9,057,326	5'->3'	Lysine demethylase 2	kdm2	CG11033	FBgn0037659	AGAGGGAGTATCTCTAGAGAGATACGGAGAGTCAAACAAATTCAAAGAGAGCGACTAAATGGGAGAGCATCGATGACAAGAGCGAGCAAACAAAAATCTATTTAAGCAACATGCTATGCCCACATTTTTTCAATCGGCAATTTTCGGCCACGCCGCTGNACGTTCNATGTCAAAATAAAATTTAAAAATAATACGCATATCTTTTTGGGGGTACTTGAAAATTCGAAAATATGTTGATTGTCTTACGATC		CTCCCTCT		2nd Intron of Kdm2-RB	28	1
SX4Lv668	3R:9,057,810	5'->3'	Lysine demethylase 2	kdm2	CG11033	FBgn0037659	GCTGACGCCATCGATATGATTCACTTGTCACTCTCTTCACCACGGTGATTTGCTCTTTAGACCCACCCGCTCACTCTCCCTGCGACCCTCGCCTTCACTTTCTCCAGTCGCTTGGAGGACTCTCTCGCCTCTGTAATTTCGATTTCATTTGCTCGCCGATAGGGATGTCAATATTTTGAAAACTATCGTTTAGTTTTGGAAAAAATGTATTTTCCAATATACACCATATCCATTTATATTTTATCCTATTATCCTATTATAAGTAAAAAAAATTACTAAATGGTTTTATTTTATTTTAGAAATTAGTTTAAAATTTTATTGTTTATAAGACAACGAAATTCGTTCGAGACTCAAAGAGAATAAATAGATTGAACAGACAAGCTTATTTTGATTGATTTA…		ATAATAGG		2nd intron of Kdm2-RB	28	1
SX4S4-21	3R:9,158,027	3’->5’	pumilio	pum	CG9755	FBgn0003165		GGCCACGCTCGTCTTATTTGGCCAAGTTGGAAAATCAGCCAAGAGAATCTACATACGAAAGCAGTTCGCGATGGAACTTTGAACACAACGGTTGTCTCCGCGCATCTCGTTTCCGTTTTACTATTCGCCGTAGTCGCCGTTTTCGTGGTTTATTTATCGCGCTGCATAAAATCAAGCAACTAGCAATAAGTGTTTGACCACAGCATCCAACATTGTACAACAATTGTGCCTCCCAAATAATCAAAAAGTAAAAAAGAAAAGCATTAATTTATAAAAGAAACCGAAACCCGAATAGTGTCTGAGAAGAATAATCACACAAAAAATAAAATAAAGAATTGCTGAATGGATTGTGCGTGTCGTTTAATTGATTTCAAGGATTGCCAAATGGCAGAAGTAAAT…	CGTTTCCG	VNC, CNS	Promoter of pum-RE	29	0
SX4S1-1A	3R:9,630,714	3'->5'	Calreticulin	Calr	CG9429	FBgn0005585	CTCGGCACTAATAAAGCCGACTGTCGCCAGCAACACTATCACTGTTTTGCACCACATCATGTGAACGATCCCGCACCACTTTTTGGACTGACTCTTCCAACTCCGATGGTTGTCCGAACTCGGTTAAAGTTAAGTACTAAATGCCGGCAAGAAAGTGCTATTTATTTATTGCATCTAAATCGTGCGTGTCGGAGCGGGACGGCTTGTTACTGAAATTGGTTTGCTGGAACGTTTTCATTGGCCCAAATCAGGCCAATCAGGGATGTCTACGTATTCTTTTTCACCGGCCAGGGCTGATTTCGATAAGCAATCGCATGCTGCCCTGTCGTTATCGATTGCTTGAGCTGGAATTAGAAACACTAAAGTGACCGTTTGCTAATTAAATTAAATTATAAAATA…	GTGCCGAGGTTTATCTGAAGGAGAATTTCGACAACGGTAAGTGGTAGTCATCGCGTTCTATGGCCGCCATGTGGTCCTCCGCTCCCTTTCAATGAATAACGAAAGGAGAGACGATAAAAAAAGAAGAATAATAAAAGCACACCCCCGCTTGTTCCCGCAGAAAACTGGGAGGATACGTGGATCTACAGCAAACATCCTGGCAAGGAGTTCGGAAAATTCGTCCTCACCCCCGGTACCTTCTACAACGATGCTGAGGCCGACAAAGGTAGCGTATATGTGTCGATGTGTCGTCACTCCCTTTTCCAAATCTTTCTCTTCGCTCGTTCTGCCATTTTTATTTTTCGTCGGCGTGTTATCTGCATTTGTATGTGCCCGTGTATGCGGAGAACATGGGCACGA…	GTGCCGAG		1st exon of RA	31	1
SX4S6-2	3R:9,630,798	3’->5’	Calreticulin	Calr	CG9429	FBgn0005585		AGTCAGTCCAAAAGTGGTGCGGGATC	AGTCAGTC		5'UTR of Calr	33	1
SX4S602	3R:9,630,799	5’->3’	Calreticulin	Calr	CG9429	FBgn0005585	AGTCAGTCCAAAAAGTGGTGCGG		GACTGACT		5'UTR of Calr-RA	38	1
SX4Lv761	3R:10,042,839	5'->3'	Molecule interacting with CasL	Mica	CG33208	FBgn0053208		GTTTGGGGANTTGTTTTTTAAAACGCGACGTTCGTTCCTCGGTTCTCGACGGCTATAAACAGTGTGGCCGCGCCGG	GTTTGGGG	VNC, CNS, scattered enterocytes	Promoter of Mical-RA	6	0
SX4Et69	3R:10,388,277	3'->5'	clockwork orange	cwo	CG17100	FBgn0259938	ATTCTGTCTCTTGTCGCGAACAGACGTATGGGATATACTTCGGCGCGGGTGACGGGGCGGGGGAGGTGTTGACAAGAAATAAAGAAAGGAAGAGGAATAGCACTCAATATGGTGGCATATTATCCGGTTGGGCAAAATC		GACAGAAT		5'UTR of cwo-RA	14	0
SX4S24-1	3R:10,564,355	3'->5'	homothorax	hth	CG17117	FBgn0001235	ACCAGAGCCATCAAAGTTTACACTGAGAATAGGGCGATGTTGAATTGGTTTTCTTTTGCTTGATATTCTATCATGGGCACACTGTTAAGTGCGAAAAAGCCCAGTGTGACCATGTAGTCTACCAAAAACTTAATTGCTGTTTTGAGAAATAGCTTAGTGTACGATTTGACACGAACCTTCTTCGATTGTTCACAGTGCACCACACAAATTGCTGAAGTATAGAATAACTTTGCTCAATTGTTTTGGGCTTCGCTCACTTCATTACGCTGGCGAGAAGTTTGACTTGCGGTCAGTCTGAGAACTTTCCAAGTGACTTGGCTAAGTCGGCTCAGCTGCGGCAGATAATTGCTGT	GCTCTGGTCGTAACTTTTTTTATGACTCACTTGGCCCTAGAAATTTGCGGTTGTTGTCTCGGTTGCCCATCTACACTTGCGCTCGCCCAATTGTCGCTACTCCACTCCAGATATCATCAAAAATTTAGCAAGCAGAGCGGTCGGAGAGGGCATTAAATAAATAATTTAGCTCCGGCAGGTAAACGAAAATTGTTTCTT	GCTCTGGT		6th intron of hth-RA	1	0
SX4Et41	3R:11,569,172	5'->3'	Multidrug resistance protein 4	Mrp4	CG14709	FBgn0263316	TGCCAGGTTAAGATCAGCGCTCTTTGTGGGTGCTCTCCAATGCTCTTGGTGGGCTCTCCATTACACTAGACTCTTTGCCACTCTCTTTATATCGCTCTTTCATAGCACTACTCTCGATCTCTTTTGTTTGTGGGTTATTTGTTTAGTCTTTAGTGAGACTAGTGATAAGCAGGTTAACTTATATTTTCCTCGTTTTGCGCGACACTTTGCAGTAGTAACCAACGTGTAACAATGATACGACACTTTTATGGTGCTGGCAAACATTATTCTAACATGTCCGATAAAGCTGTTGACTCTTTGGACTTTGTAGTTATAAAGTTAGGATCAGATAATAGATGTTGTATCTAAAGTTTTACAAACGCAACAGCTGTTGCACGGTCTCATTATTTGTCCATTCCA…	ACCTGGCACAACACCTACCCAGAGAGTGACATGTATTTAAGGTGGAGCCCGAGAGCG	ACCTGGCA	Fat body, CNS	Promoter of Mrp4	26	1
SX4S11-15	3R:11,604,930	5’->3’	Jupiter	Jupiter	CG31363	FBgn0051363	AGCTGTAGTTTGTTTTTGTTTTGATGCGCCACATGGCGGGCACTCACTCTCTTGCGCTCCCGCTCTCTTCCCGTGCAGCTTTTGCGCTCTGAGTGAGTTGGGTTTCGGTCGTTGTTTTTGGATCTATTCAGAGTTCTCTTCTTGTATTCAATAATTACTTCTTGGCAGATTTCAGTAGTTGCAGTTGATTTACTTGGTTGCTGGTTACTTTTAATTGATTCACTTTAACTTGCACTTTACTGCAGATTGTTTAGCTTGTTCAGCTGCGCTTGTTTATTTGCTTAGCTTTCGCTTAGCGACGTGTTCACTTTGCTTGTTTGAATTGAATTGTCGCTCCGTAGACGAAGCGCCTCTATTTATACTCCGGCGCTCGGTACCGAATTCGGCTGCTGCTCTAAA…		CTACAGCT		Promoter of Jupiter-RC	10	0
SX45-6	3R:11,764,483	3’->5’	Lk6 kinase	Lk6	CG17342	FBgn0017581	GGCCGGAGGTACCATTTTGGTAGGACCGTTTTTCGGGCCAACGAAAATACCACAAGACGGCAGCGACACTAGGGTTTTTTGCTTCAAATGTAGTATGGCTACGCAACTCACATATGGTTAAGAACTTCGCTGTTTATTTGGTGGTTAAACTAGCTAAATACAATAAGAGTGGCAACGCCGTCACGTTTTCTACATGTATTTTACTTGGCGTAGTGCGCCAAGCTTATAAACCACAGTTGGGCGGTTCTTTTGAATTGTTTAATTTACACCCCACTATGAAACTTATTAGCCTTCTTTATTTATTTTATATTTTATTTTTGGGAAGAATACGTTTACTCAAGGTTCGCAGCTTGTCAATCAGTATTCGCAAATATCAATAATAAAAGGCATCAATTTTCC…	CTCCGGCCACACGGATGAATTCGTCGTCATTCGTCGGAATCATTCGAACTTTGAAAATGGATCGGTAGCTGGGAAGGAAACTTAAAGCGAAATACGCAAAGAAAACGGCTTTTGTCCGCTATTCAGCGATTTTTTTTGTGTTGTAATCAGCAGAGGAAATTTTAACGACCAACTCCACCGCCACACCAGCCATCTCCAGCAGCCCCGGAAAATAAAATAGAACTAAATTAACGCCACCATCACTACAACAACCATCTCACCAACAACTACAAGAGCAACAACCACAGCAACAGCACTACTGCACCAAGCCCACAAAGAAGAGGTGAAACGCAATAATCGCAATACCCGAAGAAAAAAACAAAAAAATATCGCAGATAACCGAAAAAAGCGGTGCAATAG…	CTCCGGCC		Promoter of Lk6	29	1
SX4Et1	3R:11,777,286	5'->3'	lethal (3) neo38	l(3)neo38	CG6930	FBgn0265276	GTCAGGGGGTATACACTCTCACTCGAGCAGCGACAGTGGCGGTGGTGGTGGGGAGACAGAGTCGTTGACAGAGGCAGTGGCAGAGGGGGTCGGCTACTGCCTCGCCTAATGCCCTACACACAGAGGGTCTTGTTTTGGGGCAAATATGTTTTGGGGCAAATGGGTCTTG	CCCCTGACGCTTTGACGCCGGCGTCGCTGCCCGCGCGGGCGAAAATAAATCGATAAAAATAGAATAAATTTTTAGTGATTATGTTATACAGACACATGCGCCTGCATGTGCATTGCAGGTGATTGTCTGGCCGTATGGGCAGGCACATTGTAGATGGTGTATAGGATAGGGAAGTGGTGAGGCAGATGCACTTACCGTTGGGCACATTCTGATTAAAGTGATTGCCATTGGTCTGATATCGCTGCACATGGTTATCGGTGCCGGCCGCTGCCGCTGCGGCTGCTGCATTCACGGCAGCCGCGGGGGGCGAGCCGAAGGCGCCGGGCGTCTGGGCGTCNAATTTANCGGCAAATTGGTGGATGCCGGAGAAGGGGCCGCCGAACGCGGAGAATTCATCAT…	CCCCTGAC	IPC by costain, VNC	1st intron of RJ	5	0
SX4Lv667	3R:11,779,750 ..11,779,767	3'->5'	lethal (3) neo38	l(3)neo38	CG6930	FBgn0265276	GTATAAGTGCACAGCCATACCACACAACCCCAAAAAGTTGGAAAACCAAATAAAAATACAAGGCGCATTGTATGTGCGTTTTTCTTGTGGACACTCTACGTCGATCTATGAGTACCCTTTTTGCAAGTTAATAAGAAATTTCATTATGATTTTTTCGAGTCCTAAAGGCTATATTCAAACCCAGATATAATGTAATATTTTTAAAAAATGTTCTTCAACAAGGTAGCCATTATCAGGAAATATATTAAAAGCAGGTTATCCTTTTACCCTCCAAAGAACTACAATAGTAGTTTTAGTAGTTTAGGGCATCCAAAGTGATCAAGATCCAGAATTTTGTTATGCAAATAAATTTATTCCCTACCATTAAAATACATAAATGCAATCTTAATGGCCCTTTCT…	TGAATATGTCAGTTTGTAGCGGCGTATGTACGATGTGTTTTCAAGTATCTATGTTTGGCTATATGCTTGTGTGCATGTATCTGGATCTGTTTGCCCACGGACATGTGTAGACGAAGGGAAAGGAGAGGCCGAGAGAGCAGAGCGTTCTCGAGCGCATTGCTCTCGTTGCATTCAATTCTGCCTCTGCTGTATGTTGTATTAATGAAAGTGAGTCCAGCGGCGAAAGAAAGCAGGCCGTGGAACTAAGACAAGTTCTTTTTTTGATTCCGCTTCTGCCTCTGTTCTCCTGCCTTCTTGCAAGTGTTTTCATGTTTTCCAAACCCACATCTAGGGGTTCGAGATCGGTAAAATAACTCCCCCTAGGAGTTTCGACCCATTTTCAATTAGTGATCCCTCTTC…	TTTTCCAA		Promoter of l(3)neo38	9	0
SX4S3-22	3R:12,443,113	5’->3’	desaturase 1	Desat1	CG5887	FBgn0086687	AGCCGAATGCTATTGAGCCACGAGAACGAAAACCGGTAAAAACCGACCAGAGGCCACCAAAAGACAGCAAACATTCGAATACAAAGTCAGCAAACATTGACCATTTATCAGAGGCACGCATTGAACTTGAAATTTGCCGCTGCTTTTGCCAATTTCTTGCGCGAAGGGAATGGACATCGTGGGAGCTTACACAAGAGCGAACGAGAGCGATAGTAAGCGCTAAGAGCAAGATGGAACGAGAGTAGTTTTAATTTTGTTATTGTTGTGGCCCGTTATCACGTTGCAAGAGCGTGATGCTTCACTAAGATATTACACGCTGAGAAAACTGGAGCGCGTTCTTAAAGTTCAGATGAACTGAAT		ATTCGGCT		1st Intron Desat1-RE	35	0
SX4S2-7	3R:12,719,879	5’->3’	Malic enzyme	Men	CG10120	FBgn0002719	GTCGTGTGTGTAAAAATCATACGACCACAACGACAACCACACTCGAATACGAACTTTCCAATTTCGCAAAACTAACGACACGAATCACAACGCAAAGTGCCGCCGAAGTGGACACATCGCCGCATACGGATACGGAAACGCATAGGGACAGAGATTCGAATCCGGGTAATATAGCCTTAGCCACCGATTTGGAACTGCCCAAGGGTCTGCCGTTATCGTTATCCTCGCGACACCACTGGAATCAGCTGCAGAGCAGTTTGCACGCCCTTCACCACCAGCAACAGCAACAACAACAGCAACTACGTTCATACAGCTCCACTAGCGAAACAAATTTGGAAGACAAGATGAGCAAACCCGATTCGAAACTAGATAAATACGCGCAGCGC		CACACGAC	PV, Midgut, CN, VNC	Promoter of Men-RC	31	0
SX4Et25	3R:12,719,992	3'->5'	Malic enzyme	Men	CG10120	FBgn0002719	AGGAAGGACTCTGCGAATTGTTGGCGGTGGGATATACCGG		TCCTTCCT	PV, Midgut, VNC, CNS, Fat body	2nd Exon Men-RA	29	0
SX4S14-7	3R:12,719,998	3’->5’	Malic enzyme	Men	CG10120	FBgn0002719	GACTCTGCGAATTGNNGGCGGTGGGATATACCGGCGTGCTGAGGGAGAGAGAGAGAGCAGACAATATGTGAATGAATGTCAATGCGGGAGTGACAATAACAACCAATTCGTCACCAACATTCGGATACTCTTTCTGAAAGAACCGATGTTAACATTTTTAATTGAATTTTAATCGTACACACTCCACGTTCCCACACTAACAATTGTTAATAATATATATATTACATTTTAATAGTATATATATCTTATTTGAATAGTATATTATATAACAGTATATAATAATATATGAATTTCACCATAAAAAGCTTTTTGTAATAGCCAAAAAGTCGTAGAGCAATAAAATGGTATTTAGGGTTAAAAGAGGCCCTTAAAGGGTGGGTACTCTTCGTTTCAGATTCC…	GCAGAGTCCTTCCTCATATAGTCGCGGCAAAGAGCGCGAGCTCGGCTGTTACACGAAGAGAAACAGCAACAGCAACAACAACAATAGCCATGAGAGAGAGAGTCAGAGCTGTTGTAGTAGTCGTGTGTGTAAAAATCATACGACCACAACGACAACCACACTCGAATACGAACTTTCCAATTTCGCAAAACTAACGACACGAATCACAACGCAAAGTGCCGCCGAAGTGGACACATCGCCGCATACGGATACGGAAACGCATAGGGACAGAGATTCGAATCCGGGTAATATAGCCTTAGCCACCGATTTGGAACTGCCCAAGGGTCTGCCGTTATCGTTATCCTCGCGACACCACTGGAATCAGCTGCAGAGCAGTTTGCACGCCCTTCACCACCAGCA…	GCAGAGTC		Promoter of Men-RC	25	0
SX4S8-6	3R:13,401,881	3'->5'	Gamma-interferon-inducible lysosomal thiol reductase 1	GILT1	CG9796	FBgn0038149	GCTTGACGCTTAAACCGCCGTTCCAGTTCCAGTCGGCCATTAGAAAGCCGATTTCCAGACTGCCCAACCATGAGTAAATAAATGTACTATCTTTTTTATCATCAACTATGTATTATCTTCTTGAAATTTATTTCTTTTTGCAAACTATTGTCCGCCATTAAAAAAAAAAATTACACAAATTAACTTCAAATGGCTATTAATCGGTTTATGTTGGATC		CGTCAAGC		Promoter of GILT1-RA	13	1
SX4Et7	3R:13,661,317	5'->3'	B52	B52	CG10851	FBgn004587`	TGACAGACGAAAGCGATGTTTGACAGTCATTCCAAAGGCGGAATGGAACGATACTTTTTCGCCTATCGATATTTTGGGCGGGCAATGCGTTTCGCTGCGTTAAGGGTATTCCAGTTGCTGTTCGTGTTCCGCTATGAAAAGAATAAACATTAAATATACTTAGTAGTAGCATTTGAATATACTGTTAACAACCTTTTTATTTTGATATCTGCTAGCAAGCACTCATTAGCATTTTTTAACGTTTCTGATTTGATGATATACATAAAATGTTTCTGGATTTATTAATTTATTTCGCACGATGTCTTTTTTTATTCCCAAATGCCTCATAGATC	GTCTGTCACTTTCACTTCCGTTTGTGTCGAGTCGCTTGCGTTTTTTCGTGTGGGAAAGCCTGAAAAAGAGAGAGTACGGCAGCGACTTAATTGTAAATTTGCCACAAATATCCTTCACTGAACGGTACGTGCTAGTGAGTACGCTTAAGTGAAGAACAGCGCGTATTTCGCGTTGTTAAATTAACTCGTTTTTGCAGCGGTTCTGTACACCCGGTACATTGCGAGCGTGTGTGTGTGTATGTGGTGGCCGCCATCTTGGCGAAACATACACGGCGCGTACATGTGTGCGTTTTTTTTTTCTTCCATTCCTAAAGGACAGTCGAGCAAAATAAAAGCTGCAAACTGCAACGGTTCCCTTGCTGATATATATATATATACTTCACTATTTTATANCCCCTG…	GTCTGTCA	CNS, VNC, RG, IPC, Fat body	1st exon of B52-RA	11	0
SX4Lv662	3R:13,715,340	3'->5'	kramer	kmr	CG34383	FBgn0085412	AACTGAGCTCTTGTTGGCGTTGTTGTTGTTGTTGTTGTTTTTGTATTATTTTATAACGCGGTCCGCTCGCGTTTATCGCTCTCTTTCGCTCGCACTCGGACACGTCCACCTGCGTCGCCGTCTCAAAGTAAACTAAACCCAACTACGTTGAAAACAAGTTTTCGAAATGCTGCTAATGTTGCTGG	GCTCAGTTCATTTCAGTGTTTGTCTTTAGTTTTATGGCGCACGCTGCGCGTCAGGTAGTTTTTCAGTTGTATATATGTACGTATGTACATATATGTCTATAATGTTTTTTTGTGATTCGTCTCGCGGCAATGTTTTATGGCTGACAAAACCATCGAGCGTGTAAAGGTTTTGCACTAACCGTACGACAAAAAAGAAGAAAAAAAAAAAAAGTGATGTACATTCTACGAGTAAATGTAAAGTGCTAGTGTTTACCCTTTTTTTG	GCTCAGTT		5'UTR of kmr	9	0
SX4Lv834	3R:14,818,111	5'->3'	bitesize	btsz	CG44012	FBgn0266756	GACTACTCGCTGGATTCACTCTCGGCAACTTCGGCGAGTTTGTTGGCACCTGAGCAGCAGCAGCAGCCGCTCCAGCAGGTAGAAGAGAGTGCTCGCCTACCTGCCGACGCTCGCGAGCAACGATATCGCCGTGGAGCGAAATCGGAGTCGGCGGAGTCGCCAGTCGAAAATGAAATGTTAAACGTTGCGGTCGCTTCTCGTGCCGCGCTTCTCGGCAGCAATAACAACAACACACACAGAAACGATAATAGCAATAACGAAAACACTAACAACAACGACGGCGAACTTGGCCATAATAATAATGACGCTTTCGCAGCACAAAAGACGAGAAATAGCGGCTCGAGTGTGGTTGTCGGCTGCGATATTAGTGACGTAGTGAGTGTGAATTCAAATGTGAGT…	GAGTAGTCACTGTTGTCGTTTATTTTGCATGCTTGGCTGCATGTGACGACCCTCTCCTCGGTTTGCTCAGCTGTTCGGCCATTCCGCTCATCCCGCAGTTTGCCATCAGCTCTGTTTGCTTCTACCTCAACCACTGCCTCTACCTGCCGTAAGCAGGTGAGACTCAGCGGACCAACGTCATTAGAACTTAGCACGGTCGAGGGGCTTTTCCGAGAAGAAGGGCTATTGCATTCGTCGGGTTTC	GAGTAGTC	VNC, CNS, midgut	Promoter of btsz	12	0
SX4S14-6	3R:15,243,697	3'->5'	Heat shock protein cognate 4	Hsc70-4	CG4264	FBgn0266599	GCTTCAGCAGCGTGGTTTACATATATTTAAGTATATGCATGTGTGTGTGTGCTTGTGAGGGCGCGTGTGTTTGCGTTTTTAGCATTCCAGAATTTTCGCCTTTGTCCATGCGGTTTCTTCTCTTTTTTGCGCACTTTGCAGAAAAAGGTGGCAGCTGCTCGGTCGCCATTTATAATTCTCATCGATC		GCTGAAGC		1st Intron Hsc70-4-RA	22	0
SX4S12-13	3R:15,243,697	3'->5'	Heat shock protein 70 cognate 4	Hsc70-4	CG4264	FBgn0266599	GCTTCAGCAGCGTGGTTTACATATATTTAAGTATATGCATGTGTGTGTGTGCTTGTGAGGGCGCGTGTGTTTGCGTTTTTAGCATTCCAGAATTTTCGCCTTTGTCCATGCGGTTTCTTCTCTTTTTTGCGCACTTTGCAGAAAAAGGTGGCAGCTGCTCGGTCGCCATTTATAATTCTCATC		GCTGAAGC		1st Intron of Hsc70-4-RA	14	0
SX4Et15	3R:15,291,444	3'->5'	Tropomyosin 1	Tm1	CG4898	FBgn0003721	CGCCAGACCAAAGAGGAGATGGAGAAGTATAAAGACGAGTGCGAGGAGTTCCACAAGCGGCTGCAGTTGGAGGTGGTGCGCCGCGAAGAAGTAAGCTCAGCCAGCCACTTACTTAATTTGCTACCCCTTGGTTTGGGCAAACAAACGACTGCGTGACCTGTCTTCCGAATTTTGCATAAATCCTACCTAAATGACGGGAAAAAAGACTAGATAGTCCAGCGCATTTCTTTCGCCCCCTCTCTCTCTCGTTCTCTCTTTTCTTCGTCCGTCTTTTTCGTGTGTGTAGGAGCGGGACAACGCATGTGTTTGAAAAGGTGGCGCTCTCTTGTTTTTTGAGCTCTCCCAACGGCTCTCTCTCTTTTAGCTGTTGTTTTTACTCTTTGTGAATTTTTCCTTTCT…	GTCTGGCGCATCTTCTTCTTCAGCACGTCCAAGAGAGTGCCTTGTGGAATGCTGGTCGTCATTTTTGTGGTTTTTTTTTCTTCTTGGCTTTAGCACAGAGGTTGTGGGTGTTTCTTTCTTTTTAACTTATGTTGACTGGGCACTTGAGCTCGATTTTTTCTTGACTGAAGAAGCACTCTGCCTTTTCGGACAGCACACCAAATTAAATTTTCAATTTGGAATGGAACACACGCACACACAGACCGAAAGGAAAGAGCTCGGTACGCACACACACTCGCACACAGAGTGAACGAACCACCGGTTTTTTCTTCGATAGCTTCAACTTCAACTGCTTTTACCCTGGCTTGGGATTGAACTTAAAGGGCAGTGTTTGATGGCAAAACTGGCAGGCGAATATGC…	GTCTGGCG	VNC, CNS, IPCs, Midgut, Proventriculus	1st Intron Tm1-RA	22	1
SX4S4-1	3R:15,291,659	3'->5'	Tropomyosin 1	Tm1	CG4898	FBgn0003721	GACCAGCGCATTTCTTTCGCCCCCTCTCTCTCTCGTTCTCTCTTTTCTTCTCCCGTCTTTTTCGAGTGTGTACGAGCGGGACAACGCATGTGTTTGAAAAGGTGGCGCTCTCTTGTTTTTTGAGCTCTCCCAACGGCTCTCTCTCTTTTAGCTGTTGTTTTTACTCTTTGTGAATTTTTCCAGTCTGGCTGTTGTTCTTTTCGTGGTGAACGAATTTTCGGGCTCAGATACAGGGTGGTT	CGCTGGACTATCTAGTCTTTTTTCCCGTCATTTAGGTAGGATTTATGCAAAATTCGGAAGACAGGTCACGCAGTCGTTTGTTTGCCCAAACCAAGGGGTAGCAAATTAAGTAAGTGGCTGGCTGAGCTTACTTCTTCGCGGCGCACCACCTCCAACTGCAGCCGCTTGTGGAACTCCTCGCACTCGTCTTTATACTTCTCCATCTCCTCTTTGGTCTGGCGCATCTTCTTCTTCAGCACGTCCAAGAGAGTGCCTTGTGGAATGCTGGTCGTCATTTTTGTGGTTTTTTTTTCTTCTTGGCTTTAGCACAGAGGTTGTGGGTGTTTCTTTCTTTTTAACTTATGTTGACTGGGCACTTGAGCTCGATTTAAA	CGCTGGAC		1st Intron Tm1-RA	37	1
SX4Co885	3R:15,320,691..15,320,696	5'->3'	CG44040	CG44040	CG44040	FBgn0264832	AATATGTACATATATCTAGTTTAAATTCATTCAGATTTTTAACTCGATGCATTTTTTANGAATAGAGTGCTTTATTTGTTTCTTAGTAGAAAAAGTATAGTTTCTTGCCACATGGTCCTTGGGGCCCATTTCCGCACGGAACTGGGGATGGTGCCGCCGAAGTTGTTGAAGTATCAGAGGAGGCTTCCGTCGTGGTTGTCGAGGTGGAGGATGCAGCGAATCCAACGATGGCGCACAGAAGGAACAGAATGGCGAAGAACTTCATCTTGATTACTCTTTTGTGACTGTGATATTTTT	TACATATTTAAAACTAATTTCACGAGCCACCCTAGAAAAAGTAAACGCAACGCATATTCTAGTATATTTTACCCGACTCAAGTGTATTTTTTGGTGCCCCGAACTTTGGTCACACTTTACCATTTTGGATTTTATTTTCTGTGTTTTTCCAAAATTTACTTCGATTCTGGCTCCAAGCTTTTACGTTTTTTCTGAAAATTGTGCGCATCTCCATGTGAATGCCGCACGGCGCGATAGTAAGTATAAAGCGTGGCTGGTGGGGCATGTGGCTAAAGGAAACCACAAACACGGCGAAAGCTTGCAACATGAAAAGTCCACATTGTGGCACACATTCGCTCACAAACAATAACAAATTGAACGCAAAGCGAATCATAACAAAAAACGTCGGTTATCAAAGGA…	TACATATT		3'UTR of CG44040	7	0
SX4S1-8A	3R:15,804,244	5’->3’	α-Mannosidase class II b	α-Man-Iib	CG4606	FBgn0026616	GTTTTAGTCATATGTGTACATTTTAGTACTTTTTTTTATTACTGTCGTTTTGCGGTATTTTTCTGCGGCCACATTGAGCGCCAATGCGGACAAAAAGGGAAACTTTGATTGCAGTTTTTAATGAAATTATTATAATCTTAGGGTAAATTTTATTAATAATCTAAGGTCGCTGGGTTATAACTAGCTTCGTGCAAGGTTATTTTGTGGCCAAAAGCAAAACTTTGCCATTGTGTGGTAACTACATTGTAAACTTGAGTAAATTGTGTGCAATTCTTGTCGAAGAAACGTTATCTTAATAATTATAATAATGACTCAATAAATTTTGTAAACAGTTGCCCCAA		ACTAAAAC	CNS, VNC	Promoter of α-Man-Iib-RA	15	0
SX4Et38	3R:15,973,456	3'->5'	Helicase 89B	Hel89B	CG4261	FBgn0022787		CGACGGACACACGGATGGGAATCCGG	CGACGGAC	CNS, VNC, midgut,	5'UTR of Hel89B	19	0
SX4ECPS11	3R:16,189,617	3'->5'	invader4{}sra[invader4.1371] (natural TE) Bin1 & sarah	Invader4 & Bin1 & sra	CG6046 & CG6072	FBti0019386 & FBgn0024491 & FBgn0086370	GGCTATACACACTGGCGTGTGCCACATTGTCATCTCTCTCTAACACACTATTTATGACCACTCGATC	GTATATCCATTAGCAGAATATGATGAAGAAGGGACATGTAAGAAGATCCCTTCAGTGAAGTTTGACTGCTGACGTCGATCGGAACTTGCTGCGCTGACGTACAAAATCGCGAAGTGAATAAATAATATGGATGAGACTCCTGTATCGCCGACATATACAATAGTGCTCAAGACCCTAATGGAATTATACGTTAATAACCAGCCACATTTCTTAGATATTTCTAATATGAGCCATCTGCTGCAGGTTCTTTCCAATATCTAATTCTAGATCTTCTTCGAATACGACCTTTTTGGCCATGAAACGATGATTTGCCACTTCATTCACAAGCATTAATTTGTCATGATTCTCTTAAGCGTGCACTTTATCTGAAAGTCTGAACAGCTGGCTGCGAAATGGATT…	GTATATCC		Middle of Invader4 & Promoter of Bin1 & 1st intron sra-RA	25	0
SX4Lv837	3R:16,242,555	3'->5'	taranis	tara	CG6889	FBgn0040071	GCCCCTGTATTGTGATTGTGTTGTGTGTGCGCTCTCGCTCTCTCCCAGTCAGTCCCACCGCTCTCTCCCTCTCCCACCCCCGCTGCTATCGAGAAACTCGTTCAGTTTCAATGCTTTTTACATAAGTGCGCGTCGTGGAAGGGAGACAGCGTTGCATCGTTCTCGCTCGCACTCACCACGAACGGTGCTCGTACAGGGGTGCATTTACTTGCGTCTGTGTGCGGGCCTGCCGTTTGGCTGCCTGCTGCCTGCTTCTTGAGCGCCGAACGTTTTATTTGTGATTTTAGCACGGCGCTGCGAGGTCCACGTCGCTCATTTGCTCCGTGCCCGCTCGACAGCTCCAATTCGAAAACGACGTAAACGCCAGCCGTTCGCCAAGCGCGCGTAATTCAAAGTTAT…	ACAGGGGCATTGCCAGTTGTGTGTGAGGCCGAGTGGCGTTGCCAGCCACCAATTTTAGCCCAGCAAGGCAGAAATCCCAACAACGATATAACGAACTACGGAATAACGAACTACGAACAGCGAAGCGAAACGTTGTGCAAACCCAAAGCCAAAGCAAACCAAACCAGGCGCTTTGGCCCG	ACAGGGGC	VNC, CNS, hindgut	Promoter tara-RB	19	0
SX4Lv835	3R:16,280,392	3'->5'	gilgamesh	gish	CG6963	FBgn0250823	CCTCTGACGCATGACCCGCTATCTGTCTCTGTTGCACGTCATTATCAGCTTGTCGCTCGCTCTCGCAGCTAGATGTTCTTGTTGCTTTTCTCTCTGNACAGGGACAAGAACAGGAACAACAACATCAACCAGCAGCGGCATGAACAATAATCACATACAAATACAAACTGCTCAATTGCCGCATTTTCACACGCTCACAAGTGTTTTAGTCCGCTCTCTCAATCTCATAAGCTTTGTATCTCTCTTTTTCTTACACAGAGAAAAATTCAGCCTAGTCAAGGTACTAATCATAAACCAGTATACTTTCAAATTAAAATGTACATTTTCATTTCATAGAACCGATTACAAAATAAAAGAAAGAATTTAGTTTGTTACTGAGAATGTTATCCTAAATTGATC…	GTCAGAGGCCGAGAAACTATCGCGAGCAAACTCGTTACACAAACAAAACGCACCTGTCAAACACTCAGAGACACCGAATTGAGTTGGAGAATGGAGCACGGAGAACGAAAAGCGGAATAAGTGAACCAAG	GTCAGAGG		Promoter of gish-RA	24	0
SX4Lv802	3R:16,349,244	5'->3'	CG14879	CG14879	CG14879	FBgn0038419	CGCAGAGGCATTCCTGCTCAGTTTTCAATCACGCGCGAATGCGAACGGAACTGCGCGTCGTGGAATTATTTAAATTAGTTAAAGCTAAGCAAATATGCTCGACTGCACGTTGCCCGTGACGTAGTCTTGGACTAAATCCTCTTCCAGTTCCCTTAAAATAGCACCGTATCTGTGTAACCGCCAACAGTATTGACCAAGTCGTCCAAGTGCTCACTACTCCCTCGGCTATTTGGAGTTATTGTAACCGTTGGCAACTGCCACAGCAAACGTATTTACAATTATCCGGATATAATTTGCAATTACACACCTTGCTAAAAATAAAACGGAAAAGAAGCAGCCCATTATAATAAATCGTTTAAAATGCCTGATGTAAAGTTCTTTGCCGTGCTGCCCACCAAT…	CCTCTGCGTAAAACGGAGCAGCTGAGCGATCCCCACACCTGTTAGCCAGTAAATT	CCTCTGCG	VNC, CNS, MT, hindgut, midgut	Promoter of CG14879	21	0
SX4Et37	3R:17,043,147	3'->5'	CG3995	CG3995	CG3995	FBgn0038472	GGGATGAGCTTGCGGGCGCTGATTTCAAGTTTCGAACTAGTTCAAAATATCGAATACATTGAAGGAGTGCAAATGCACCTTAATTAGGGCAGATTTTTCATTGATCAGTAAAATCTAATGTTGTTGACTTATTAACCAGTCGTGGTAAGTCCCAAACTGAATAAATAAATATGCAACATACGAAATTTGGCAGTGGTTAAATCATCATTTTTTTCTAACATCACTGTAGCAAAATGCAAACTTATAAATTTAGACAAATCTTCAGTCGTTCACCTATTGAAAAAAAACGTATGAAAAAAATATATATTTTAAATTTGCATGTTAATTCCAACATTTGTAATATGATAATATTTATATGCGAGCGAAATTGATGTATTGTGGCGATAGTCAGAAAACCAT…	CTCATCCCTAAATTACTAGTTCTTGAACTATTGCTTTGGACGGAACTACGAGCCTGTTTCCTTTTCCAAAACAACTTAGTCGAAATGAAGCGGAAAACGAGCGAGATCTGGTGCTTTTTCCGGGCGGTGGACGACACGTTTGCGGTGTGTAATATCTGCAAGGCGAAGCTCTCTTACAAGACGACCACCACGAATCTAAGCAAGCACATGAACAGGATGCACCCCACATCGGGACTCAACCGGAACTCCAAGTACAAATTCCAGCCGCAGACCACCATCGCCATCGACCGGAACAAAGCCAAGCCGCGCAACTCAACGCAAGAGCTGATATTGTTAGAATTCGTGAAGAAACATCCGCGTCTGCTTCAGAATCCGACGTGGGAAACACGGGGCAATCTG…	CTCATCCC	CNS, VNC, Ring gland	Promoter of CG3995	19	0
SX4S1-13	3R:17,666,711	5’->3’	CG14322	CG14322	CG14322	FBgn0038532	AGACAGGGCGTCATTTTCCAGAAACACAACACAACAAAACAGGAGCCAACCTGCAAGAAAAGCCCACGTCACAACAACAACAAAAACAGGAGCTACGAGGACTAAAGAGAAAGAGAGAGCAAGGAAAGGAGGCAAGCAACAGGCACGAAGACAATTCCAGTTGCATTGCCTTGGAAGGCTCTCTCACACTTGCAGCAGACAGAGAGAGAGAACTTGAGCGAGCGAGGTACCGTTATTCGCCCGATTCCTGGATGGGGAGAGAGAACTTCGTCGGCTTGTATTTTATTTAAAATTGTTTTGAGTAAATATCATATAAACATTTTATTTGCTGCTGCCAAAAAACTAACGAATGGCAGTAACTATATGCAACTAACAGTGAAATGCAGCGCAGAAGACATG…		CCCTGTCT		3rd Intron of CG14322	5	0
SX4S8-12	3R:17,679,799 ..17,679,802	5’->3’	aluminum tubes	alt	CG18212	FBgn0038535	CCTTGAATTGAAATTTTTGCAATTTGTGAATTCTTCCACTGAGCTCGCGGAGTCAGCGAAATTTCAAGTTTTGTTCTAACTGTTTGTGGTGGGAGCGAAGAGAGAAAAGTGCCACGGAGCGCAAGCACACTGAGAATAAAACGTTCTGTTAGTAATGTTAGTATTTTTTATTTCAAAAATGTACAAACTACAAATATATATTATTTTAAAGTTTCAAAGATAACTGGGCGGAGTAAATATATAAACGTATTTTATTTTGATGATACAAGTAATGTTATCGCATATTTTAAACTCAAGACTTATTGCAAATTTGTTTGCTGATTCTTCAATAAAATCTTGCTCTCATAAAACGTAACTTGCACTTACAGAAAACATCCAGAAAATAACCTATTCAAAAAT…	ATTCAAGGTTTTTGCTCTCTGCGGCTGCGATAACTGGCAGGTCGGGTATTTATTTTCCTCTGTTGGCTTGTCAAGTTCTGGCTTCTTATTTCTGCTGCTTTGCTGGCTCGCGTCATGTTTCTGGCTAAAAGATACTGACTGTGTTTCTGTTTCTTCTTATCCACAATCAACAAACATTTCTAAGGGGCTTTCAAAAATACTGGGTTACGTGATACTGGGTAGATGAATAATCCGTATACAGCAAATCTTTCCAGGTTTACTCTATCTACATATAACTAACTCTTGATTTCATTTATTAACAAATGTAACCATTTTTAGTGTTTCCAACTGTTGTATTGCGACCATTGTGACAATTTAGATGGTTCATAGCATCTTCACTACAATTTATGAAAGTTTTTA…	ATTCAAGG		5'UTR alt-RH	5	0
SX4Lv824	3R:18,584,725	3'->5'	frayed or CG7694	fray & CG7694	CG7693 & CG7694	FBgn0023083 & FBgn0038627	GTCGTGTGACAATGCTTATCAGTTGCACATGATCGTGTGTCTCTCCCGCGTTCTCTTCTCTCTCTCTCTTTCTCCAACTACTCTTGGTATTCATTAATTGTGAAATTTGTCTGCATAAATAAAATCATTTACTCAGTTAAATTCATATTTGTCATTGATTTAAGCTTAAATTTGAGTTTTGTTTAAACGCTTTTTGTTTAGATCTTCATAGTTTTCTGTTTTTGTTTTGAGTTTTTGACTTGTCATCGAGTTTTCAAATTCCAAAATCGACGTTTTGTTTTAAATCTTCAATCACTGTCATAAGAAAAGTATTCAAGTGTATCTGTGAAAATTAGCTTAACTTAGCTTTCTCTTCTACCATTTTAAAATGGTTTTCTGCTTAAATTAGCTTTCTTAATT…		AATTAAAC	VNC, ring gland, CNS, Fat Body, midgut, hindgut	1st Intron fray-RB & CG7694-RC	17	0
SX4Lv678	3R:18,741,424	3'->5'	Mekk1	Mekk1	CG7717	FBgn0024329	GTNTCTGGCCTAACTGTTGTTGGCTTTGGTGAAGAGAGCGGGAGCTCGCGCTCTTGCAACATTCGTATTTGTACTTGAACTTGCAGGTTATCTTTCTCTCTCTCTCTCTTTTGCTCCACGTTCTAGACCTCAGTTCAGTTGGTTATAATTTTGGGGCTTTCGTAAGTTTGATAAGCATAATTGTACACACATATCATAAAACATTTCCGCATATT		CCAGAAAC		1st Intron of Mekk-RB	6	0
SX4ECPS15	3R:19,164,267	3'->5'	squeeze	sqz	CG5557	FBgn0010768	TTCCTCGTGTTCTGCTGCTTCTGCTGGTGTTTTTTTGCCTTTGCCGCGACGTAAACCGCCGAAGAGCGGAGATTACGCCCCCAGCTGCTCCAGCTCCACGCCCCCCTCGCAACGTGCTCGTTGNNTATGCAATTAATCGTTGTTGGTCGCTGAGAATCGTATTATTTCGGGAGTCCGATACAAGAAGGGCAAAANGGCACAAGTGCACAAATAGCATAAAAAAACATAAGCTTGCCGTGTGTGTGCGTTGCTGTGCGTGTGTATTTTTG	AGGAGGAGCTAGAATAACTGTTCGTGTTCACGACCGTCGAAAAACTGACTGAAAAAAAATCGAAGAGCGTCTTTTTTCAGAAGTTGTTTTTCGCTCTCTTCTCTCTCCGCACACACGCACACTAGTGTTTATGTTTTTTATGTGTGCGCTCTCACTCTCTCGCGCTCTTTTTTGTTCCCGGCGCCACAGAGTTTTTTTTCGGTTTCGGGGAGGAGGCGTGCTCTTTTTTTCGAATACCAAATTTAATTGGGCCAAATTCTGGGGAGAGAAAAACAAAAAGAACATATAATACCCTGCATCCTTTCTCCAGTGCCATTGCCCTGACTTTTGGCGGTATTTTCTATTTTTGGGAATCTGAAATTACAATTTAAGCTTTTAGCGAATCCTAATCTAGGAAAC…	AGGAGGAG		5'UTR of sqz-RA	13	0
SX4Lw22e	3R:19,180,642	5’->3’	mayday	myd	CG31475	FBgn0051475		GCTTGGCGAGTTGGCCAAAACAAAGCCAGGGCGTTGCTGTTGCTGCTGCGTATCGGACGTGTTCGGTGAGCCTAACTCACGCCCTCCGTGATTTGGGCCATAACAAAAACAAGTTTACGAAACTTACGTCGTCATCTCGTTCTTTCCCGCGCGCGTTAACCAAGTCAAAATAAAAGAGAAGCAAAACAAAAAGGCTGTCCAAAGGAAATTGCAACAAATCAAAAACCAAAAGCGAAAGCAAAAGTGAGTGCAATAGTTTTTTGTGATTTAATTCCATACCGTTTGCTGCAGTAACCATGGGCTGCGCCCGCGGTTAACACAACAAATTGATTACCATGGGCGCGGCGGACCAAAGTCGATTGTAATTGCAATTACCAAGATTGGACCACAAAGTACATT…	GCTTGGCG		Promoter myd-RA	28	0
SX4Lv672	3R:19,837,039	3'->5'	branchless	bnl	CG4608	FBgn0014135	GTCGGTGGTCAGCTGTAGTGAATCGGTGGTCGGTCGGTTCCCTAGGTGTGATATCGGGGTTTATCTGTTATTCCCAATTCATCCTTCCGATCTGACGAAACTGCGGCTCAAGTGATTGAAACGCTGCCAACTCGTTGATTCATCATACATTAGCGTCAGAATCAAAAACACCGTTATAAAAGATTTGTATTTCGTTCGTTGCTAATTTATACTTTGTAGCTGAATAAATTATAAATTTTAATGAGTGGTTAAAAACTACTGTGTTACTAGCTCAACATTGTACTGAAACATTAAATACAAAATATGAATCAATTTATTTTTTATTTTTTGTGTGCTTATTTCTTTTTAACAAATGTAATTATTGTACATGGTACGCATTGTACGCATTTCTTGATTTAA…	CCACCGACCACCATTCTTGGCGTTTACCTTACTCGCCCACTACTTGCTCTCACTCTCTCCGTCTCCCTCCCGCCGAACCGCACCGCATCGCACTCTCTCTCTCGTGCTCGTTCCGTCGCAAACGTGCTCGGCGTGAACGCACGAAGCGTCGCCTCATCGACAGGGTCTTTTTGCTCATGGCTTCAGTCTCTGACTAGCACGCTTGGGGAACACACAGTGAGCGGAGCGTCCGCAGTCGCAGTAGCACTCGAAGTCCGCTTATCCGCATCCGCAGCGTTTTCGAATTTTTCAGACCTACCATTCGATCCGATCCGATCCATCTGGGACATCCTAACCATCTCTAATCGTAACCCCATCATCGTGATCGCGTCCGGAATCGCTCCGTTTTAACGAACCCAA…	CCACCGAC		Promoter of bnl	25	1
SX4S2-2	3R:20,957,704	5’->3’	Na pump α subunit	Atpα	CG5670	FBgn0002921	CTCGGATAGAACATTCCGTTCTGCCGACGTCGGCAGAGAGCTTTCGCCAGCAGATGTTACACCGCAGCCCAACGCTCTCATACACTCGGCGAAAAAAAACCATGAATGTGCTACAAACGCTTTTAAGGCTAATCGTAAAGAAGAATATTTCGTGTAGCCTTTCAATGTCACTACTATTAAATCAGATTACAAACATATGAAAAGATAGGTTTAAAACATAAGACTTCTTACTGCATGTGCTTCATAGGTAATGAACTCTTATCAGCATATTTCTAACGGCAATTCCAAA		TATCCGAG	CNS, VNC	Promoter of Atpα-RB	27	0
SX4S2-11	3R:21,191,101	3'->5'	SNF4/AMP-activated protein kinase gamma subunit (SNF4Aγ)	SNF4Aγ	CG17299	FBgn0264357	CTCCGGAATCAAGACAAGCCCTCGGCAAACTTCGAGATACATTTGGTTCCATACTCGCCTCCCATATTTATTCCCCAATGTCTTTGCATCAAGGTAGTTGAGGTGCTAAGAGCCTCGCCAATGTTTGGCAATCCGAAAAGGGCACTCAAACATCTAGGCAAACACACTCAGTGAGTTGTAAACGTTTTAC		TTCCGGAG	VNC, CNS	1st Intron of SNF4Aγ-RC	0	3
SX4S18-1	3R:21,856,276	3'->5'	gliolectin	glec	CG6575	FBgn0015229		CCCTGGTCTCTGCGCGATTCAGTCTTTGACTCTCCACCAATTCGGTCGCTTGCGATTGCTCCANCTGCGTTCTTTTCGCTCTCTTTGGCTCGCGTGAAAGTCGTAAAGGTCAGCTAGCTCTCAACGATACAGAAAAAGAAACGCATACAACAAATTCGCCAGCGATAGAAAACCGATTTAAACTGCAATTGCAATGCCTAAAATGCGTACGTGAGTTTCGCGCAGT	CCCTGGTC		Promoter of glec	8	0
SX4S14-3	3R:22,134,727	3’->5’	Shal K+ channel interacting protein	SKIP	CG31163	FBgn0051163	TTCTCGGCAATCTGTGCCGCTTTTTTTTATGTTTTTATTCCCTTCCCATTTCCACTCTATCCTCATCCTCCGGGGTTGCTGTTGTTGTCGGTGATTTAGTAGTGCCTGCTGTTTTCGTTTCATCTCTGTCTCCCTCTTATTTCCCTCTAATTCTGACTCTTGGCCGGCTTTTTGTTGTTGCTGCCCACAGATTTCCTGACAAATGTTAATTATTTATGCAACACTTCCTCTCTGCATTTTGTTATACAATTGTCCATTTTTCACTCATTTGGTTTAAATTGTATAAACACTTCCTTAATGTCTTGAAAACTTCCTTTTTGAGATAGAATGACTCATAAAGTCACATATTTCACTTAAAAAGTGCGTATCTTCTTTCGAATTGAAAGTTCTTGTGCAAAA…	GCCGAGAACAAGAACTAAACACAGGCACACACACAGTTTGAGCACTCCAGCTGTGTAGTTGTTGCTGTTTTTTCGCCGCTCCTTTCTGCCCTGCAATCAATAAAACGGATTAGGAATATCCTTTAAATGCGGCGCTTGGTGGAGGCTGCACACACACACTATCGCACTCACCAAATCTCCCTCACACACACAAAAGCACACACAGGCACACATGGCTGCAAATCTTTTACAATAACACATATAGGAGGAATAGAAGTAGCGGCACTTACTTTTCGTTTTCGTGTTTCTCCGTTCGTAGAGGAAATTATGAGATGGCAATTGAAGGTGGAAGAAAGGAGGATGGCAAGGAGGAGATGAAAACAAAACCGAAAAACGTACACTCAAACACGCACGCACACG…	GCCGAGAA		1st Intron SKIP-RB	23	1
SX4S15A	3R:22,375,983	5’->3’	CG18596	CG18596	CG18596	FBgn0038953	GTTTAAATACTGTCAACATCAAGCAGCTGGGAGAATTAGAATTTCGCCATTCCTCATCATGTGGTGAAATCACTTGCATACGATTAATATCGAATATTTCATTATCTTCATCATGTGGTGAAATCAATTGTAGGCGATTAATTTCGAAAAGTTGACTCTATAAAATATGACTTTTAGAGGTGATGTCCAATGATTACAATGACTTC		ATTTAAAC		5'UTR of CG18596-RA	5	0
SX4S8-10	3R:23,782,118	5’->3’	myoblast city	mbc	CG10379	FBgn0015513	CGCCAACACAAGCATTTCGCCTCCGATTTCGCTACAGATTTCGACGAAAAGCACACCGGTTGGACAATTGCAACCAATCGTCATAAATAATTATTGCACAAAAGCTAGCATTCCGCACAAATTGTCGCTCCGCAAATGCATTTTGCGCCGTTTTTCGCTCGTTTTGTTCTCGACTTGTATTTGGGCTGGGAGTTGGCCGCTGCCGCTCAGCTAATTATCACATGTACACGCACTCGAACGCACACACACTCGTGTGTGACAGTTGCCAATTAATTAAATAACCGCTCTCGGAAAACAACACGCGCGTTTCAACTGTTTGTTGTGAATGAGCGTGCTCGGTGCCCAGAAGTACCGTACTGTTCCCAATCGAAAATATCAAATATAGAGTGCCCCTTACAG…	TGTTGGCGGCATTGTGAAAACGAAATCAAAATTTCAACTACGTGTTGCTCTTTTGCCGTTGCCTAATTTAATGTCTTGTTGTTTTTATTTTCGCAAACGAAAGTCCATCGCTTTGCATGTGTGAGTAGCGATCGTTTGTCGCCGTGTTGGTGGTAAAAGTCGGCGCAAAAACAACAATATCAGCAACAACACTAGTAGAAGCAACAACAACGAGAAGAAAAGCCTTCAAGATGAGTGTGTGGAGCGACTGCAATGCCAAGCAGGCAGAATTCGGCATTGGTAAGTTGGCAATGCGGCTATTAAGCCGATAAATTAGGTAGAATATGGCTAGGCAGGAATGTTTAAACAAAGTGCTTTGTAAACAACAATAAAGGAAAAGTTTATGAACTGTTGGGCGCT…	TGTTGGCG		5'UTR mbc-RA	18	0
SX4Lv677	3R:23,942,977	5'->3'	Glutamate dehydrogenase	Gdh	CG5320	FBgn0001098	GTCTGGCCCGCCAGGGCGCCCGCCGCCAGCAGGAGCTGGCCACGCTGGCCAAGGCACTGCCCACCGCTGTGATGCAGTCGAGCCGCGGCTATGCCACCGAGCACCAGATTCCCGACCGCCTCAAGGATGTGCCCACCGCCAAGGATCCGCGCTTCTTCGACATGGTCGAGTATTTCTTCCATCGCGGCTGCCAAATCGCCGAGGAATCGCTGGTGGACGACATGAAGGGCAAGCTGACCCGCGACGAGAAGAAGCAGAAGGTGAAGGGCATCCTCATGCTGATGCAGCCCTGCGACCACATCATCGAGATCGCCTTCCCCCTGCGCCGCGATGCCGG	GGCCNGACTCTTCAGGTGATACATGCTGCTAATCGCTTGGATTCTTCGGGTTCCAACTCTTTTTTTATTCTGTTCTGCACAACCGCTCGCTACTCGACGCCGCACCAAACTGGCCGAGGCACTCGCATAGATATGTATATATATGTCGGCTTTTTCGGAGCGCCGAGCTTTTTGCTCTCCGG	GGCCAGAC		1st Exon of Gdh-RA	30	0
SX4S38-2	3R:24,221,388	3'->5'	caravaggio & twin	cav & twin	CG6219 or CG31137	FBgn0026257 or FBgn0011725	GTCGGAACAGAAGCGACGATTCTGCTAATCAACCTATTCGTTTTGGATCGCTCTTTCTTCTGCTGGGCCTCTGCTTTTCATTTATTTATCACGCGACTCGCTTTCATCGTCGGTTCTTGTTTTTGTATACATGGTGAGCAGTCGGAGTTGCCACTCGGTTTTATCAGCGGACGGTATCACGGCAAGATTTGTCCAAAATGCGTGCTTATTCGTCCAACTGGAAGTCCGGACTAGTGGTCAGATAAGTAGTGATGATACATTTGTTGGTTGAAAAGAGAGGTCGTGTGTAATTGAATCCGTGACATAACAATCATTTATCTCCCACAAGCCGATGTTGTAGAACGATGACGCGGCTACACACTTACTCTACTCGACTAGCAGATCTGCGAATAATCTTGC…		GTTCCGAC		5'UTR of cav-RD and twin	10	0
SX4Et61	3R:24,271,226	3'->5'	jaguar	jar	CG5695	FBgn0011225	GTCGAGTCGAACTGAAATCAAATCCACAACAATCCACTTTTGGATTTTCGACTTCGAAAAGCAACGGCACCGAAACAACAACAAGCACGCGCAAAACAGCTGACCGCTAGAGGTGCCACCACCGCTGCCGATAGTTAGGGCGCAAAATCTGCCCTGCAGTGTGACCAGAGATTAGTTTTGGCGCTAATTTTAAATATGCGTTACTTTTCAAATCCATAATGGTTAGATGGGTTTTTAAGATACTCATTTTCGTAGATGCAGTAGTTTTTACTTATCCTATTTGTGTAGCCAGTTCTAAACTTAAAGCTTGGAATATGGTAATTTAAGATGCACCGCATATCAGTATATATAAACAGTATACTCTTCAAAAAGATTCACCGCTGATCGTGCTGTTTTTAA…	GACTCGACTCTCCAACGCGACGGTACGCGATTCGAGACGCTCGTGCTGGTCGCCTTCCGATCGCCGCTTGAATCTTAAATCTAAACTGTTAAAACCGAGGCAAACAAACACAACACCCAGCTGAAAATACTTCAAGTGTTACAAACTTTTGGAAATAGTGTATCGTGGCTATAAATTGCAAGTTCTAAATTCGAACCAAACAAAATCCACGCAGGAGATCGATTCCAAGTGGATTGCGCCTTCATCAATGTGTTCGTGTGCGTCCCCGGAAACATAATCCCCATTTGCCAGTAACTTACGCACGTACAGATTTCCAGCCGTCTTAAGGTAAGTGGCCAATATCTCTCTGGAGGAATAGGGGGAAGGGGATAACCGCCTGACAGCGAGTGGTGGTCACCT…	GACTCGAC	VNC, CNS	5'UTR of jar	27	0
SX4S30-2	3R:24,271,226	5'->3'	jaguar	jar	CG5695	FBgn0011225	GACTCGACTCTCCAACGCGACGGTACGCGATTCGAGACGCTCGTGCTGGTCGCCTTCC	GTCGAGTCGAACTGAAATCAAATCCACAACAATCCACTTTTGGATTTTCGACTTCGAAAAGCAACGGCACCGAAACAACAACAAGCACGCGCAAAACAGCTGACCGCTAGAGGTGCCACCACCGCTGCCGATAGTTAGGGCGCAAAATCTGCCCTGCAGTGTGACCAGAGATTAGTTTTGGCGCTAATTTTAAATATGCGTTACTTTTCAAATCCATAATGGTTAGATGGGTTTTTAAGATACTCATTTTCGTAGATGCAGTAGTTTTTACTTATCCTATTTGTGTAGCCAGTTCTAAACTTAAAGCTTGGAATATGGTAATTTAAGATGCACCGCATATCAGTATATATAAACAGTATACTCTTCAAAAAGATTCACCGCT	GTCGAGTC	VNC, CNS	5'UTR of jar-RG	26	0
SX4S7-18	3R:24,543,873	5’->3’	CF transmembrane conductance regulator	Cftr	CG5789	FBgn0039207	GAGCACACGGTTGCGCATTCGTTGGTCCGTTTGTGCGAGTGTGCGTGAGTCGGCGTTTTGTGCTTGTGTTCGTACTATTTCTGCACGTGCTGCTCCGTTGCGACCAATTCGGGTGATACAATAATAATAATAGAGCACAGTAGTGTGAACCAATTTATGCTCTGATAGCACAAGTAAGTGTAATTCGAGTGATTAAATCTATGGGTAATTGGTAAATTTGGAAATCAATACCTTCCCGTAATAAGTGGCCTATGGATGGACCTGGGGACCGCCCATTTGCATGAATGGGGGCGCTTTTGGNTCTTTGGTTTCCATGGGCCCCTGGGNGGTCCATGGGCTGGTATGGCTGGCNCTGCTGGAATTCTCCTCCGAATTTACCTCATAAACCGNTATTAAAAT…	GTGTGCTCCATAAACGACCTCCTCCTTCAACAGTTCGGGACCGAATGAAATACAAAACAAACAAGCTTATGGCTACAGTCAATAGAGGTGGTAAGCTTTCGATAGCGAACGCAACAAGTTCCCCGTGATTTTCAAGTAGTTTACAATACTACCATTTAGTACATATATTTTTGTCTAATTTTTTAAACATTTCAGATATTACTCAATTTGAGTTACAATTGCAATTGCAATCAATGCGATCTCATTCTCATATGATAGAACATGTGCTCAATCCATTTTTTGTCCAATTGGACATAATTTCTCATATTTTGTCACTTCCATTTTTACGAAATTTTACGCGGTCTTGCTTTCCTCTCTTTTTTGGGAGAGAACAAAAGCTTCTGAAATGTAAAAAACATT…	GTGTGCTC		5-UTR of Cftr-RA	3	0
SX4Lv686	3R:25,472,821	5'->3'	Furin1	Fur1	CG10772	FBgn0004509	GGNNNNNCATTCGAAAAGCGTGTAATAAAATCGTGAAGAAAAACCAAAAAACAAATTTGTTATCGCTCTCTGTCTCTTTCTCTCTCCCATTCTCGCTGCGATTTGCTCTCCGTGTGTTTATGTCTCAGCTGTCCAAGTGTGTGTGCGACCCGTGTGTGTGTGCGGGTGTGTGTGACGTATGTGCGTGCAAGTGTTTGTGATTTTATGTTGTTGTCTTGCCTGCTTTCGCGTGAAATTCAACAACAACAACAACAGCAGCGGCAGCAACAACAAGCAAAGCAACAGCCAACAACAAATTTAAATTGAGATTTTCCATATTATCAAAAGTTACAGGCGCCTATTTTGCAGTTATCAGGTGAGCTTGCACTTACATTGTTTATAAATAATTTGGGTTTGGCG…		N/A		5'UTR of Fur1-RA	21	0
SX4Et3	3R:26,535,268	5'->3'	plum	plum	CG6490	FBgn0039431	TCGCCGCCGTTCCATTCATAAGCATAAGTTAAGCAGTGCGCCAAAGCTCGGCGAACAGTTTGGACGTGTTTGCTGCGTCGCTCTGTGCAATTGCGGGCGGATTTCTCTAGTAAATTTTTGCCGGCGCTCGGTACCGAATTCGGCTGCTGCTCTAAACGACGCATTTCGTACTCCAAAGTACGAATTTTTTCCCTCAAGCTCTTATTTTCATTAAACAATGAACAGGACCTAACGCACAGTAACAATGAACGGGATTCATCGCACATAAACTGATGAAGACTACGTGACACAAAAATAGTACGGACGCTGCAA	GGCGGCGACCTGCCGG	GGCGGCGA	VNC, CNS, IPC, MB	Promoter of plum	15	0
SX4ECPS17A	3R:26,537,239	5'->3'	scribble	scrib	CG43398	FBgn0263289	GCCTGGCCTTGCCATTTTGTTGTTGCGGCTCACTGGAGTTTGTTTGAAAGAGAGAGGACGAGCGAGAGAGCGCCAAAAGAGAGCCGCTTACACACAAACGCACAAACACGCGCCTGTGTGGGTAATAAGCGAAATAATGAATAATAATCAATTCTAATTGGCACTTGGTTGGAATGCCATAAAACGCATTGCATCACGTAGTTAGTTAAAAGAAACAAGAAACGCAACGCAACGCATCGCATTTGTTGCTTCCTCTCCACAGCGAAGCTGCGTGGAATGTTGGAATAGTGAAAAACTTCAGCGGAAAATTAACATTAATGCGACACACCCAAACGGACACACGCACACAGGGAAAGCCCGAAAGCCGGGAATCCAAATAGCTATTTCGTTACGTTACGT…	GGCCAGGCAAACACAAAAAAGAAAAAAGTCTATCTTACGTTTTTCCCTTGCCGTTTCACGTAGCGCAACGCCTAACGTAATCGCAATGCGAGAAGCAATCAAATAAATAAATATAAATAAAATGTAAAATTTAATTACAGTGAAAAATGTGGGCGAAACGTGTGCGATAAATAAGAGCCCGAGATAGCGAAAGAAAGTGTCCAACTATCGGTCTGCTACACCGGCACTGTCGATGTCCGCCAGCTAGCCAAGTGCTGCAGAGACATCCTACGATCGAAACGAGCTAACGTTACAATAGAACACCCCCTCCTTTTCCCTCCTCAAACAATCGAAAAGCCGGCAAGACGACGTCCAAAAAGAAGCAGTCACAGCCGACGCGGCCGAAGACGAGCATGTTCA…	GGCCAGGC		1st intron scrib-RA	7	0
SX4S6-20	3R:26,867,599	3’->5’	Histone H2A variant	His2Av	CG5499	FBgn0001197	GTTGGGGTTGACAAAAACAAACAAGCCAGCCGGTCAAGCCAATTAACCAGTTTCCTGCCTCTTATGTCCCGGACAGTTCCCCGTGGGTCGCATCCATCGTCATCTCAAGAGCCGCACTACGTCACACGGACGCGTCGGAGCCACTGCAGCCGTGTACTCCGCTGCCATATTGGAATACCTGACCGCCGAGGTAAGTGTGCTTCCGCCGAGTTTTCCCGCTTTTCTCTCGTGGTACTTTTTCTCGCTTCAATGTAAACAGAAATTACCAGAAATATTCAAGGGAAACATTTTTTTTTCCACAGTTGCATTCCCTCCACTTTTCTTATTGTGTACAGTTATTTCGAATTTCCCCGTTCCAATTCAAAAACACACTTTCTTATTGACATTTTGTGTGAAATG…		ACCCCAAC		2nd intron of HisAv-RA	18	0
SX4S5-5	3R:26,980,484	5’->3’	CG14253 & CG46313	CG14253 & CG46313	CG14253 & CG46313	FBgn0039467 or FBgn0284229	ATTTCGTCTTTCTCTCGCTCTCATTCGCTTCACAGAGAGCGATATCTACAGCTCAAGTTCACTATGTGTTTGTTGCTTTTAAGGCGGCTCTCCGGAGCGAGCTTCTTCAGTTTTGTTTTGATTTCGAAAATCTGCAACTGGTTGTTTGGCTTTGTTTTGATTTGGTTCTTTCGTGTTGTTGACTGTTTTCTTGTTTTTTTGTTTTCTTGTTTTGTTCATAACCAACGGCGTGCGTGGGATGGGAATTCATTGTTTTATTTTTACATTCTAATTGGTGCGAATGTGGGTTTTGAGAATAACTTTGAAACGTAGTTTAAATTACGAAACAATTTGACGTACATACCCATATCTCATTTCCATTTAATATATTTGCAGATTTATTTTATTCATTAGTCACAC…	GACGAATCGGCTGGAGAATTATGGACTGGCATGTATAGTCGCCTCAGTGTCTGAACAACAGTCACGAAAGTCAGACGGATTGCGAGCGAGTAGAACGCCGAATTTGGAACCGATTCGGTGCGGTTTTATATCTTTTGGATGCGTGCCCGAACGTCGCGTGGATTAATTTCGTGTTTGGCAATTAACAGTGCCATCGCTTTTTATGCAAATCAGTGATATCGAAGCAGTGTAAATAACCCACATAAATGTCAAATCGAGTATAAGGCGCCTACATCCCCTTCCCATTTCCCACCACAAACCAACCAAAACTTGACCTTGACTCATGAGCTTAGACGGATGTCACTTTTCCCGAACCAAAAACACCCATTCCGAACGACTTTAAGCCACTGGAAAACACAT…	GACGAAAT	Midgut	1st Intron of CG14253 & Promoter of CG46313	6	1
SX4S8-14	3R:27,281,773	3’->5’	martik	mrt	CG3361	FBgn0039507	GGCGAGAGAGTGGAAAATACGACCGTTTTCAAGCGTCAAAACTGAGGCAAACCGTCGCCGTTAACGACGATTTCAATACTAATTTTTAAAACTCGAAAAAGCGACGAACGGGCCTACAAAAACCCAACTATATAAACGGCCACCTGTGCTGGTGTGCGTGTGCGCTACGACGTTATATATTCGTGTTCGTACTTGTATTCGTATTCGTATTCGGAAGGTACAAATAATGGTTATGGTCGCTAGTTGTTTTTGAGATTGCGAGAGATTGCCGGAGAGACAGTTGCCTATTATTTTTTATTTCGCCTTTTCTTCTTTCGCTGCCATTTACGTTTTTATTCCGCTCTTTTTTTAAGAACGGGGTTATTTCGGGGAATATATAAATTTATGGGTTCGCGCGCG…	CTCTCGCCGCTCTCTCGCTGGTAAGTGTGTGTGCAGTGAGCGAGCGCGTGCATGTGTTTGTGTGCAAGGTGTTGCTCTGCTTAGAAATAAATAAATAGTTCAAGTCGAACGAACTATTTGAAACTTATTGGCAGGCATGTGCATTAAGTTATCAACCGTTGCCATTAGCCGATTAGCGAAAAATGCCAGACAAAATATCACTTGTCAATAATGGATGTTAGTCACTGTGAAGGAAAGTTACGTTCTGTTTCTTTTTCTTGAAAAATTCTCAACTGCACATAACAAGCGTAAATTCGTTCGTCCCCGTCCGTGTGTGTGTGTGGGTGAGCCGAGCTGTGGCGAGAGCAAGACAGCGAGTTTAGTTCACTCTCTCGGCTCTCGCCAATCCGCACACCCCCC…	CTCTCGCC		5'UTR mrt-RA	28	1
SX4S3-9	3R:27,905,912	5’->3’	CG34353	CG34353	CG34353	FBgn0085382	AACGAGTGGTTGCCGACGTGCCATTCGTCCGTACTCGTGCGACCTACGACGAACGAATCGTACGGTCTTCAGTCCTATTCGAAACGCGATAGCAAACGGTTGTGTGCTCTCGTCCCACTGCCACCGAAAAAAAGGTGTTTAAATTGAATCTGCACAAGTTTAAGTCGAAAATCGAACTCGCGGTACTTTATAATTAATAGTGAATTGAATTGAAGTCACTGAGGAAACCGCTAGAGAGAAATCAACTCTAAAATACTTTGAAACAGAAGTGTTAGTAAAGTGAAAGTAAACAACTATCATTCTGAAACCAAACCAAACCTTCCGTAAGTTTTCGGGCTTTTTAAACCGGCAAACCAAATCGCGGTTCGGGATTTCGGTTATAATAACTGCTCCTCTCGC…		CACTCGTT		Promoter of CG34353-RA	32	0
SX4S1-5	3R:30,277,927	5’->3’	headcase	hdc	CG15532	FBgn0010113	GTCTGTGCTTGCTCGCCGCGTTCGAACATCGCGCGTCGAACATCGCTGCCGGCGTCGCTGCTTGGCATTGGCAGCGAAGTTGGAGTTTTCCTCCACTCCGATTTTCCGCACTTCTTCATTCCGTTTTTCGGGGTTGGTGGGTGGTGGCTGGCT		GCACAGAC	VNC, CNS	Promoter of hdc-RA	24	0
SX4Lv671	3R:30,389,315..30,389,317	3'->5'	Ferritin 2 light chain homologue	Fer2LCH	CG1469	FBgn0015221	CTCTACGTCAGCCTTTTCGGGTGAGTAAAGAGAGCGCCTCTAAGAGAGAGTGGCTAATCTGTGTTGTTGCTTTTTGTATCTTTGTAAAACATAATAATAAAAACAAGCGCTCACGGGCTTTTTCACAGACAAGAGTAAGTGAAATATAGATTGGATGTATTTCTGCACTATCTCAGATTTCGTGAAAATGAACACTTTCCAATTCTTACTGCATTACGGCCCTTACATTATTATTTTAAAGATACAAATACAAATTCAAAATTCTATTGCCTTGTTTAGTATGGCACTACCTAGTTAGGAACCATTAAGACTATGTCATTACTATTGAATGTGCTTCTGCTCTCCTATTCTAAGAGTGTGATCTTTATTATTTGCTTTTTCCCCGTAGGCAACTCCATT…	NCGTAGAGCATGCGGTGATTACAGTGTTCTGGCAATATTCATCATCCTTGGCCAAGGNAAGAGAGCCGAGGCACGCAAAGAGAGCGAGTGCAACNAAAAATTTCGTGTCGACGGTTTACTGTAGATTAAAATCAAATTCGAGAGGCGANCCGAAGGAAATTAGTTTCACAACAATTGACAATTGGAAAACAAACACTTGTGATTTCNTTTTGGGCGAGGTGTTTCGT	ACGTAGAG		1st Exon-Fer2LCH-RD	30	0
SX4#14-18	3R:30,599,775	5'->3'	CG2246	CG2246	CG2246	FBgn0039790	AGCCAACCCACTCGAAATGCCACTCAATTGCGCGACTTGTTGCCCTTCGGTTTTCCGAGTGAAAAGTGGTCGCATAACTGTTTGTTTAGAAGAAGGACAAAAGAGAAGGAGATTTACAATCCCAATACTACTGATATGAAGCTAATTCGTTATATTTATGGAAATTCTAGTGCCTACCCCCAGCTAACATAAATCTATTGATTAGATTTGGTAATAATTACTTGATTGTATCAAAAACAATCTAATTACTTGTTTCATCGTACAATGTCTATACAATCAATTTGGTGTTATTAAAATAGTAGACTATCATATAGAATAAGTAAAGGTTCAATACTTTTGAATTAATAGTTTCAACCTTTTATTTAGAAAAACAAGCAAGAAGCGTATAAAAGACTTGATC		GGTTGGCT		1st Intron of CG2246-RA	4	0
SX4S13-20	3R:31,812,873	5'->3'	Rho GTPase activating protein at 100F	RhoGAP100F	CG1976	FBgn0039883	CCCACCACCGCGGTGGAACTCCTTCCCTCTCACTCACTCCAAAACTTCCTACGTTTTTTTCACTGTGCTGCGCCGCTTGTCCTTTTGCTTTTCTCCGATGTTAAACGACACTTTCGGTTGTTTTTCAAGCTTTCTTATCTTTTCGGACCATGGGCCGCGCCTTTTATTGCGTTTTTACGAAGCAATTGTGCCTGCATTCGGTGGAAAAACTACAAAATATTATTTGATC		GTGGTGGG		Promoter of RhoGAP100F-RD	13	0
SX4Lv817	3R:31,985,739	5'->3'	hephaestus & CG2003	heph & CG2003	CG31000 & CG2003	FBgn0011224 & FBgn0039886	GCTCGAGTTAAACATTTGCTCGTAGCGGTAAATTGCATTGTAAAATTGTATTAAATACACATTCGACAGAGAATAAGCATTAGCGCGTGTGTTCTGCTCCAAGTGTTTAACGAATTAACAAAGACTGCGCTTTGCTTTCCCGAATCACTAAGAAAAAAGCCAAAAGGGAGGTGCGCGAACAAAGCTCTTGCCGCCAAACGCGCAGCTGACGAATTCGTGGGAATAAACGTGCGTAATTATCGC	ACTCGAGCCGCTCTCTTTCCGCTGGATCGTATAGTGGTTAGAGATGGGGAAACATCGATGGTGCTGAGGGGATCGATATATCGATTGCGTTTTTGACTACTGTCGATGATTGCAGGCGTTAGTGCCTTTTGG	ACTCGAGC	VNC, CNS, FB, PV, midgut	5'UTR of heph & 1st intron CG2003	27	0
SX4Co886			Doc (natural TE)				GGTGAGACGAAAGAAAAGTATGCATTGTTGCGTTGTAAAGAGAGCCGGCGCTCGTCTTGTTCACATTGTCGCTGAGAACGTATGTCGTTTTGATTCATTGTTCTAAGTCCACATATAACAATTACCAGAACAATATGGAATAATTATTTATTTTAGTAAATAATTACTATAGTCAATAATTGTTAGTTGTGCAAACTGCACTTTACACTTTGTGTTTAACTTTCACTATACTGTTGTAGTTTTTAGAACTTGCTATTCGTAGCTTGAAAGAAACACGTCTCCACCCGAAGACTGTGGAATGCCGAATGTGCAAGATGCGCATCCTCCTCACCGAC	GTCTCACCGCAAATCGGTGATC	GTCTCACC		N/A			Not solvable by iPCR - Sau3AI and HpaII site between P- and Doc breakpoints
SX4Lv823			Opus (natural TE)				GTCCTGACGAAGATCGCAAGAAGAGGGTTCGTAACTTACACGAACATGTTACTAGACAGGCCCCGAGTCGCCTGCTGACGGGGCCCGAAAACACGAGAGCCGAGCGCTGGTGAGTCCTGACGAAGAGCGCAAGAAGAGGGTTCTTAACTCCTCCCCCCTCAAGATCTGCGTCCCGCAGATTAGTGAGCCTTGTTCAGCTCGGTTTGGCCCAATGCTTCTAAGTTTGCGGCAATCTCGCGGACATCGGGCATGCCTTTGGTGGACATCAGCTTCTTCCATAGGAAATAAAAGCCTAGGAATATGCAGATTGCGAGTGCCGCCTCGGTGAGAAGAGAGGCTAGTAGCTCACTCGCCATGTTGGACATCTTTTCCAAATTCTTCATGCTCACGTCGTGGACG…		GTCAGGAC		3' end of Opus			can't succeed with ipcr, since gatc and ccgg both occur before the TE ends
SX4S20-2			Opus (natural TE)				GTCAGGACTCACCAGCGCTCGGCTCTCGTGTTTTCGGGCCCCGTCAGCAGGCGACTCGGGGCCTGTCTAGGAACATGTTTGTGTATGTGTGCATTCGGAACAAGTGCCGTTGGTCGCACTCAGGGTGAGGGGTCAACGGGGGAAGCGGATATAAAAGCAGCGGGGCGGGAGAAGAGGCCCCAGTGTCCAACGGGCACATAACGGAACCGCTAGCAGATC	GTCCTGGCGAACTTTGTGCCAACAGGGGTCCTCTCTTACACAAACATGCTAGTAGACAGGACCCGACTCGCCTGATGTTGGGGCCCGATCTCTCTTTAGTGGATGCTGCCCGAGTCCTGACAAAGAATGCTTCATTAGGGTTCTTAACTCCTCCCCCCTCCGG	N/A					Unknown location / strange DR duplication
SX4S9-17			1731 (natural TE)				TACTGCAGTAAATGCCTTTGCGCTCTCCGTTTGTTTTTCTCTCTGCTGCTCCGCTCCTCCCCTTCTCGTGTCTTCCTCGATC	GTTTGGGACATAAGCCACAGGCGCCGG	N/A					Unknown location / strange DR duplication
SX4S23-9			1360 (natural TE)				CTTTGTGCGTTGAAAAGAGCTGTTCGCTGTAGCGCTCTTCGCTCTCTCGCTCTCTAACAAAAATTCGAGAGAGCCTGGAGCCACCTCTAGAGCCACGGCCAAAAAATCGTGTGCCAAAAAATCGTATGGCGTTACGCATCTTGTTATTCTAGGGTCTTTGTATACTTTAATTACTTCATGGAAAAATTCAGTATTTGCAGATGATTTAATTGGATGCTGGTTACTTTGAATTGATTCTCTTTAACTTGCACTTTACTGCATATTGATTAGCTTGCTCATTTGCTCTTGTGTATTTGCTTACTTGTCTCTTAGCGACGTGTTCACTTTGCTTGTTTGAATTGAAGTGTCGCTCCGTAGACAAAACGCCTCTATTTATACTCCGGCGCTCGGAACCGAATA…	GCACAAAGTGATAGCAGACATCTGTATGTGTGCACACGTATGCTCATGCATTGTAAATTTGACAAAATATGCCCTTCACCTTAGAAGTTCTTAGACTTTAAATCTATATTATTTTTGATC	GCACAAAG					SX4S23-9 is located 161bp into the 5' end of a 1360 element. The location os the 1360 is not mappable with current data
SX4S3-13B			Rt1a (natural TE)				TCGTGGAGCGAAGAGACCGCCTCTCCTACCCCGCTCCTCTCGCAGCGCCAAACGACCGTCCCGGGTAACTGTAACACTGCAATAACGAGTGCAGTGACCTCACTGGCAACTGCCACAACATCAACTTCGTCAGCGGCCCAACTAATTATCGCTGTGCCAGCTGTAAATAATTCAGCAGCACTGACCGTTTGCAACAACAATAATGCACGTAAAGAAGAATCAAAACAAAAGCAGAAGTCGATTTCGACTGTGCAGACTGGCATGGATC	NNNNNNGGGNGNGAANGGNNNNNNNNGTTGAATTACTTTTGCGACGCTTGAATTACTTTTGGAGGTCCCTGAATTAGCGCGCGTCTTTTTGCTGCGCTGCGCGAATTTCGTCATATACGAGTCCGGGCAGCCGTAAACTGCAACATAAACCTGCAAATCCACTCTGGGGTTTGCGCCGCGTTTCTGAGCGTCACGGTGTCGTTCCGGAATTCACGAGTGATC	CTCCACGA	CC				SX4S3-13B is located 140bp into the 5' end of an Rt1a. The location of the TE cannot be mapped with current data
